# Supplementary material for: (E,E)-N 1,N 4-Bis(2,6-difluoro­benzyl­idene)butane-1,4-diamine
Source: Acta Crystallogr Sect E Struct Rep Online. 2011 Oct 29;67(Pt 11):o3108. doi: 10.1107/S1600536811044801 (PMC3247493; doi:10.1107/S1600536811044801)
Supplement: Supplementary file 2 [file e-67-o3108-Isup2.hkl]

# 
# h,k,l, Fc-squared, Fo-squared, sigma(Fo-squared) and status flag 
# 
data_I
_shelx_title ' mhh701 in P-1' 
_shelx_refln_list_code          4 
_shelx_F_calc_maximum      201.84 
_exptl_crystal_F_000       348.00 
_reflns_d_resolution_high  0.8409 
 
loop_ 
 _symmetry_equiv_pos_as_xyz 
 'x, y, z' 
 '-x, -y, -z' 
 
_cell_length_a     6.4672 
_cell_length_b     8.9296 
_cell_length_c    14.4939 
_cell_angle_alpha 104.956 
_cell_angle_beta   94.474 
_cell_angle_gamma  93.679 
 
_shelx_F_squared_multiplier     1.000 
 
loop_ 
 _refln_index_h 
 _refln_index_k 
 _refln_index_l 
 _refln_F_squared_calc 
 _refln_F_squared_meas 
 _refln_F_squared_sigma 
 _refln_observed_status 
   1   0   0      559.01      565.21      7.86 o 
   2   0   0      554.68      516.76      7.25 o 
   3   0   0      128.88      113.90      2.55 o 
   4   0   0       35.04       36.50      1.46 o 
   5   0   0      737.77      730.55     10.25 o 
   6   0   0       18.55       16.20      1.00 o 
   7   0   0       18.96       17.47      2.06 o 
  -7   1   0        0.26        0.12      1.53 o 
  -6   1   0        7.68        8.80      1.37 o 
  -5   1   0       24.35       19.21      1.17 o 
  -4   1   0       40.05       47.31      1.34 o 
  -3   1   0      220.39      223.66      4.27 o 
  -2   1   0      567.46      580.81      8.03 o 
  -1   1   0      130.36      118.41      2.04 o 
   0   1   0      972.46      776.70     18.95 o 
   1   1   0       28.99       20.97      0.90 o 
   2   1   0        1.95        0.78      0.38 o 
   3   1   0     3036.80     3218.07     61.98 o 
   4   1   0       13.81       17.12      0.88 o 
   5   1   0      243.26      234.98      4.14 o 
   6   1   0        7.35       10.47      1.27 o 
   7   1   0        7.23        6.86      2.20 o 
  -7   2   0        0.46       -1.15      1.01 o 
  -6   2   0      172.70      169.58      4.52 o 
  -5   2   0      100.28       98.36      2.23 o 
  -4   2   0      357.06      350.56      5.46 o 
  -3   2   0      532.66      577.44      8.13 o 
  -2   2   0       99.38       79.17      1.88 o 
  -1   2   0       59.41       56.02      1.22 o 
   0   2   0      313.89      320.85      4.79 o 
   1   2   0        0.30        0.68      0.52 o 
   2   2   0      834.98      819.99     11.04 o 
   3   2   0      455.45      505.21      7.30 o 
   4   2   0      120.61      119.64      2.44 o 
   5   2   0        2.71        2.34      1.12 o 
   6   2   0      188.69      174.81      4.36 o 
   7   2   0       10.56        9.40      1.25 o 
  -7   3   0        8.72       13.03      1.95 o 
  -6   3   0      171.83      173.60      4.64 o 
  -5   3   0        0.53       -0.88      0.67 o 
  -4   3   0      253.16      271.75      5.01 o 
  -3   3   0        4.36        6.34      0.62 o 
  -2   3   0        8.12        5.68      0.59 o 
  -1   3   0     2226.24     2216.48     26.21 o 
   0   3   0        4.01        3.94      0.48 o 
   1   3   0      253.41      256.61      5.00 o 
   2   3   0        0.05        0.57      0.66 o 
   3   3   0       11.55       13.01      1.06 o 
   4   3   0       23.34       22.52      1.41 o 
   5   3   0       43.53       43.61      1.97 o 
   6   3   0        9.27       12.39      1.47 o 
   7   3   0       20.85       22.11      1.62 o 
  -7   4   0      202.59      197.38      7.87 o 
  -6   4   0      124.57      138.90      5.45 o 
  -5   4   0        4.13        2.97      1.37 o 
  -4   4   0       56.83       51.09      1.46 o 
  -3   4   0       82.85       79.82      1.83 o 
  -2   4   0      295.69      292.53      4.64 o 
  -1   4   0       15.64       19.49      0.86 o 
   0   4   0      649.02      626.52      8.70 o 
   1   4   0       39.02       35.43      1.43 o 
   2   4   0        0.00       -0.08      0.67 o 
   3   4   0      109.86      112.22      3.39 o 
   4   4   0      285.11      270.73      5.82 o 
   5   4   0       93.23       78.78      3.21 o 
   6   4   0        1.54        1.20      1.17 o 
  -6   5   0       12.18       15.88      2.17 o 
  -5   5   0       39.02       36.80      1.83 o 
  -4   5   0        7.07        8.31      0.93 o 
  -3   5   0       68.88       71.96      1.79 o 
  -2   5   0      266.51      269.48      4.42 o 
  -1   5   0     1338.82     1391.05     17.53 o 
   0   5   0      885.28      875.02     11.71 o 
   1   5   0        0.36        0.26      1.19 o 
   2   5   0      219.96      225.24      4.87 o 
   3   5   0      711.00      705.54     14.90 o 
   4   5   0      324.56      318.66      8.45 o 
   5   5   0      188.84      180.99      4.61 o 
   6   5   0        0.02       -0.71      1.71 o 
  -6   6   0        4.92       12.96      2.71 o 
  -5   6   0       13.15       14.08      2.20 o 
  -4   6   0       10.77       12.56      1.50 o 
  -3   6   0        2.16        4.50      0.84 o 
  -2   6   0      448.87      436.40      6.66 o 
  -1   6   0      118.45      127.10      2.60 o 
   0   6   0       53.23       58.41      1.57 o 
   1   6   0        7.15        7.21      1.10 o 
   2   6   0        1.32        2.00      0.99 o 
   3   6   0       50.43       55.61      2.18 o 
   4   6   0        1.27        1.95      1.44 o 
   5   6   0       16.31       14.98      1.39 o 
  -6   7   0       75.15       91.85      5.23 o 
  -4   7   0       71.45       72.93      3.94 o 
  -3   7   0        5.69        5.32      0.85 o 
  -2   7   0       16.20       19.57      1.26 o 
  -1   7   0      285.62      281.23      4.80 o 
   0   7   0       19.11       18.68      1.42 o 
   1   7   0       35.65       36.25      1.75 o 
   2   7   0       66.19       67.16      2.44 o 
   3   7   0      127.36      130.42      3.66 o 
   4   7   0       57.40       55.88      2.31 o 
   5   7   0        6.74        7.28      1.37 o 
  -5   8   0      110.73      115.36      5.70 o 
  -3   8   0      170.98      173.05      9.86 o 
  -2   8   0      223.92      220.30      4.09 o 
  -1   8   0       16.33       16.68      1.38 o 
   0   8   0        2.53        2.50      1.08 o 
   1   8   0        9.17       10.82      1.33 o 
   2   8   0      181.40      176.30      4.53 o 
   3   8   0       22.23       23.45      1.58 o 
   4   8   0       14.34       13.95      2.02 o 
  -4   9   0        8.41       10.58      1.84 o 
  -3   9   0      134.43      135.00      5.63 o 
  -2   9   0        2.09        2.94      2.17 o 
  -1   9   0        2.53        0.32      1.57 o 
   0   9   0       45.31       38.31      1.87 o 
   1   9   0        0.16        0.14      1.26 o 
   2   9   0        1.85        1.60      1.04 o 
   3   9   0        4.72        6.15      1.27 o 
  -1  10   0        2.37        3.12      1.07 o 
   0  10   0       13.06       15.72      1.34 o 
   1  10   0       76.94       72.69      2.63 o 
  -1 -10   1        8.87       11.11      2.74 o 
   0 -10   1        6.28        8.88      1.17 o 
   1 -10   1       66.17       67.61      2.43 o 
   2 -10   1      131.12      126.55      5.27 o 
  -3  -9   1        2.80        6.24      2.20 o 
  -2  -9   1        7.46        7.69      1.70 o 
  -1  -9   1       37.70       40.82      1.94 o 
   0  -9   1       25.62       25.48      1.56 o 
   1  -9   1        0.04       -0.58      1.06 o 
   2  -9   1       42.72       43.03      2.82 o 
   3  -9   1       93.49       88.87      3.97 o 
   4  -9   1       24.69       24.66      2.45 o 
  -4  -8   1       57.23       57.99      2.47 o 
  -3  -8   1        6.64        6.64      1.31 o 
  -2  -8   1        8.68       12.67      1.51 o 
  -1  -8   1      282.61      281.65      6.10 o 
   0  -8   1        0.03       -0.15      0.93 o 
   1  -8   1       29.92       29.56      1.62 o 
   2  -8   1       54.78       56.87      1.81 o 
   3  -8   1        0.07       -0.53      1.52 o 
   4  -8   1        3.37        3.18      2.09 o 
   5  -8   1      119.81      135.00      6.28 o 
  -5  -7   1        4.97        9.81      1.34 o 
  -4  -7   1       28.02       26.84      2.18 o 
  -3  -7   1      199.21      195.18      4.76 o 
  -2  -7   1      155.33      157.67      4.03 o 
  -1  -7   1      239.40      238.09      5.25 o 
   0  -7   1       13.89       14.61      1.24 o 
   1  -7   1       49.25       45.09      1.50 o 
   2  -7   1        7.98        9.19      1.13 o 
   3  -7   1       84.38       77.77      3.47 o 
   4  -7   1      113.34      117.03      3.52 o 
   5  -7   1        1.48        3.93      2.31 o 
   6  -7   1        2.06        1.23      2.45 o 
  -5  -6   1        0.00       -1.05      1.41 o 
  -4  -6   1        6.72        2.92      1.16 o 
  -3  -6   1       34.06       33.72      1.76 o 
  -2  -6   1        0.90       -0.53      0.90 o 
  -1  -6   1       21.25       18.45      1.32 o 
   0  -6   1        7.46        9.25      0.76 o 
   1  -6   1       24.64       20.70      1.24 o 
   2  -6   1       27.48       27.78      1.13 o 
   3  -6   1       31.51       28.51      1.17 o 
   4  -6   1        0.76        0.29      1.44 o 
   5  -6   1        2.40        5.74      2.20 o 
   6  -6   1        6.08        2.49      2.17 o 
  -6  -5   1       19.44       20.14      1.53 o 
  -5  -5   1        1.91       -0.63      0.93 o 
  -4  -5   1     1194.39     1097.86     17.91 o 
  -3  -5   1      196.42      188.91      4.40 o 
  -2  -5   1        0.24        0.04      1.91 o 
  -1  -5   1      106.01       98.30      2.02 o 
   0  -5   1       78.64       86.60      1.89 o 
   1  -5   1        0.01        0.13      0.68 o 
   2  -5   1        9.33        7.74      0.74 o 
   3  -5   1       32.80       34.94      1.21 o 
   4  -5   1       35.13       41.12      1.93 o 
   5  -5   1       76.41       69.88      2.56 o 
   6  -5   1      216.72      237.27      5.88 o 
   7  -5   1       39.09       41.80      3.39 o 
  -6  -4   1        1.06        2.52      1.19 o 
  -5  -4   1       15.95       19.26      1.47 o 
  -4  -4   1      135.55      124.14      3.36 o 
  -3  -4   1      178.82      157.89      4.75 o 
  -2  -4   1       16.07       15.15      1.08 o 
  -1  -4   1     1416.14     1530.04     19.96 o 
   0  -4   1      240.68      267.07      5.20 o 
   1  -4   1      140.86      128.17      2.40 o 
   2  -4   1      194.82      209.48      3.53 o 
   3  -4   1      303.63      309.78      4.92 o 
   4  -4   1       96.73       98.21      2.14 o 
   5  -4   1       11.78       12.92      1.44 o 
   6  -4   1        0.41        1.67      2.54 o 
   7  -4   1        0.32       -1.52      1.80 o 
  -7  -3   1       64.65       77.84      2.79 o 
  -6  -3   1       23.49       23.62      1.58 o 
  -5  -3   1        5.63        9.72      1.90 o 
  -4  -3   1        4.00        6.24      1.07 o 
  -3  -3   1       39.11       37.22      1.97 o 
  -2  -3   1      158.86      203.10      4.48 o 
  -1  -3   1      118.89      126.33      2.85 o 
   0  -3   1     1514.22     1462.78     18.14 o 
   1  -3   1        6.68        6.34      0.81 o 
   2  -3   1      321.98      359.69      5.39 o 
   3  -3   1      158.92      185.33      3.21 o 
   4  -3   1      146.14      169.63      3.86 o 
   5  -3   1       74.03       73.54      3.32 o 
   6  -3   1       51.02       51.97      2.31 o 
   7  -3   1        5.39        9.12      1.57 o 
  -7  -2   1       48.69       51.47      3.34 o 
  -6  -2   1        0.16       -1.02      0.94 o 
  -5  -2   1      113.58      107.92      3.04 o 
  -4  -2   1      442.19      460.18      8.58 o 
  -3  -2   1      324.19      356.80      5.44 o 
  -2  -2   1      523.54      478.61      6.89 o 
  -1  -2   1        0.85        0.50      0.51 o 
   0  -2   1      263.92      230.15      3.60 o 
   1  -2   1       23.92       24.13      0.62 o 
   2  -2   1       69.41       73.99      1.97 o 
   3  -2   1      533.68      561.17      7.93 o 
   4  -2   1        1.21        1.28      0.49 o 
   5  -2   1        0.92        0.09      0.88 o 
   6  -2   1      166.43      161.21      4.39 o 
   7  -2   1       21.88       22.69      1.61 o 
  -7  -1   1        1.36        1.34      0.85 o 
  -6  -1   1       14.49       13.82      1.31 o 
  -5  -1   1      378.86      377.18      5.96 o 
  -4  -1   1       50.05       68.28      1.95 o 
  -3  -1   1        5.74        3.54      0.70 o 
  -2  -1   1     1698.81     1657.80     40.40 o 
  -1  -1   1     2569.98     2543.20     36.34 o 
   0  -1   1     2556.68     2491.82     55.44 o 
   1  -1   1     5419.67     5385.79     62.14 o 
   2  -1   1     2922.02     2992.43     48.32 o 
   3  -1   1       42.43       39.17      1.16 o 
   4  -1   1       67.62       90.13      1.98 o 
   5  -1   1        7.76       10.54      1.65 o 
   6  -1   1      116.84      115.72      4.57 o 
   7  -1   1       56.01       56.64      3.43 o 
  -7   0   1       22.56       24.11      2.42 o 
  -6   0   1      149.61      150.81      3.10 o 
  -5   0   1      446.09      437.12      6.71 o 
  -4   0   1      110.70      112.44      2.30 o 
  -3   0   1       27.18       22.54      0.88 o 
  -2   0   1     2094.30     2080.01     24.80 o 
  -1   0   1     1280.98     1244.99     30.52 o 
   1   0   1       45.62       54.76      1.43 o 
   2   0   1      224.93      219.25      5.46 o 
   3   0   1      136.73      174.22      3.06 o 
   4   0   1      242.77      261.90      4.36 o 
   5   0   1      903.73      864.62     11.83 o 
   6   0   1        7.46       11.22      1.18 o 
   7   0   1       13.11       13.86      1.84 o 
  -7   1   1       58.02       57.77      2.31 o 
  -6   1   1      112.15      111.51      3.50 o 
  -5   1   1        0.09        0.30      0.68 o 
  -4   1   1        0.10       -0.03      0.56 o 
  -3   1   1      595.76      571.06     10.92 o 
  -2   1   1       51.57       44.23      1.30 o 
  -1   1   1     1067.14     1053.00     13.60 o 
   0   1   1       59.75       55.26      1.55 o 
   1   1   1     1881.07     1705.52     50.61 o 
   2   1   1      819.16      876.63     13.76 o 
   3   1   1      433.84      454.64      6.68 o 
   4   1   1      138.26      155.50      2.94 o 
   5   1   1      274.64      260.86      4.51 o 
   6   1   1      635.11      594.87     19.23 o 
   7   1   1        2.02        4.15      2.13 o 
  -7   2   1        0.65       -2.42      1.48 o 
  -6   2   1        2.34        4.54      1.79 o 
  -5   2   1       27.93       26.29      1.15 o 
  -4   2   1      304.42      306.21      4.90 o 
  -3   2   1        4.04        6.98      0.64 o 
  -2   2   1        7.66       10.23      0.73 o 
  -1   2   1      232.82      233.08      3.67 o 
   0   2   1        2.77        3.16      0.47 o 
   1   2   1        9.01       10.87      0.89 o 
   2   2   1      535.18      581.32     10.86 o 
   3   2   1      101.05      111.61      2.42 o 
   4   2   1       28.16       26.83      1.29 o 
   5   2   1       64.65       69.75      2.40 o 
   6   2   1        0.15        0.09      2.35 o 
   7   2   1        2.04        4.04      2.24 o 
  -7   3   1       52.15       56.21      3.57 o 
  -6   3   1      361.55      375.21      7.95 o 
  -5   3   1       32.68       26.50      1.15 o 
  -4   3   1      286.99      279.54      4.61 o 
  -3   3   1      293.30      313.77      4.93 o 
  -2   3   1      856.83      862.00     16.39 o 
  -1   3   1       35.20       36.70      1.04 o 
   0   3   1      351.40      346.60      5.62 o 
   1   3   1     1166.28     1200.63     15.37 o 
   2   3   1      748.06      820.23     13.49 o 
   3   3   1        1.02        1.47      0.40 o 
   4   3   1        5.77        8.29      1.19 o 
   5   3   1        9.00        9.55      1.35 o 
   6   3   1        8.20        8.87      1.43 o 
   7   3   1        8.08        9.31      1.53 o 
  -7   4   1       70.37       68.13      4.15 o 
  -6   4   1      103.00       97.99      4.69 o 
  -5   4   1        4.86       10.05      1.29 o 
  -4   4   1       48.34       53.59      1.51 o 
  -3   4   1      432.67      445.95      6.67 o 
  -2   4   1        0.03       -0.02      0.67 o 
  -1   4   1        2.29        2.65      0.75 o 
   0   4   1      113.65      101.07      2.04 o 
   1   4   1      162.01      161.67      2.89 o 
   2   4   1      834.02      833.76     13.82 o 
   3   4   1      170.88      160.93      3.87 o 
   4   4   1        1.30        0.73      1.59 o 
   5   4   1       51.07       54.28      2.26 o 
   6   4   1       24.44       21.78      2.49 o 
  -6   5   1       45.61       42.09      3.18 o 
  -5   5   1       30.01       29.35      2.60 o 
  -4   5   1       83.20       79.46      2.01 o 
  -3   5   1      216.17      222.22      3.90 o 
  -2   5   1      107.81       87.71      1.98 o 
  -1   5   1      540.69      577.55      8.27 o 
   0   5   1      246.13      270.76      4.42 o 
   1   5   1       60.99       56.70      1.44 o 
   2   5   1        9.03        8.35      1.10 o 
   3   5   1        9.13       12.91      1.37 o 
   4   5   1      112.61      102.80      3.10 o 
   5   5   1        2.34       -0.43      1.55 o 
   6   5   1        0.24       -0.07      1.25 o 
  -6   6   1        0.10       -3.65      1.95 o 
  -5   6   1        0.73       -2.78      1.80 o 
  -4   6   1       11.41        9.31      2.38 o 
  -3   6   1      120.86      116.57      2.54 o 
  -2   6   1      161.03      148.49      2.92 o 
  -1   6   1       15.57       15.63      0.93 o 
   0   6   1       30.97       38.07      1.26 o 
   1   6   1      388.19      400.28      7.69 o 
   2   6   1      163.73      166.97      4.09 o 
   3   6   1       13.39       13.69      1.36 o 
   4   6   1        1.59        2.26      0.99 o 
   5   6   1      143.77      141.51      4.03 o 
  -5   7   1       51.13       47.08      3.32 o 
  -4   7   1       10.53       10.76      1.95 o 
  -3   7   1       97.47       94.67      2.81 o 
  -2   7   1        0.00       -0.13      0.73 o 
  -1   7   1        4.79        6.61      0.94 o 
   0   7   1       26.80       28.85      1.54 o 
   1   7   1        6.12        7.55      1.25 o 
   2   7   1      102.66       97.88      3.01 o 
   3   7   1       81.25       75.65      2.63 o 
   4   7   1       55.93       48.61      2.15 o 
  -5   8   1      208.08      195.61      7.62 o 
  -4   8   1        1.51       -1.66      1.91 o 
  -3   8   1      370.12      372.49     11.27 o 
  -2   8   1       14.75       16.20      1.04 o 
  -1   8   1       28.15       29.84      1.60 o 
   0   8   1      570.40      549.27     13.91 o 
   1   8   1       17.96       16.64      1.42 o 
   2   8   1        6.13        9.22      1.34 o 
   3   8   1        0.34        0.92      0.98 o 
   4   8   1        0.85        1.92      1.06 o 
  -4   9   1        0.73        7.22      2.31 o 
  -3   9   1        5.21       10.11      1.80 o 
  -2   9   1       16.47       18.48      1.91 o 
  -1   9   1       43.46       40.03      1.90 o 
   0   9   1      571.40      532.33     21.99 o 
   1   9   1       40.37       40.36      1.93 o 
   2   9   1        0.07       -0.48      0.96 o 
  -1  10   1       13.51       17.18      2.02 o 
   0  10   1       15.54       13.39      1.77 o 
  -1 -10   2        2.40        3.40      1.44 o 
   0 -10   2       10.18       10.84      1.19 o 
   1 -10   2       24.28       28.34      2.56 o 
   2 -10   2        2.14       -3.18      1.59 o 
  -3  -9   2        6.61        9.10      2.35 o 
  -2  -9   2       60.60       61.12      2.40 o 
  -1  -9   2        4.89        4.67      1.10 o 
   0  -9   2      109.82      109.99      3.26 o 
   1  -9   2        7.11        7.53      1.07 o 
   2  -9   2        6.74        6.64      1.80 o 
   3  -9   2      118.72      117.60      3.53 o 
   4  -9   2       14.19       14.40      2.13 o 
  -4  -8   2       74.59       81.65      2.96 o 
  -3  -8   2       16.44       13.43      1.41 o 
  -2  -8   2       60.19       52.65      2.18 o 
  -1  -8   2     1011.14      987.05     16.40 o 
   0  -8   2      152.58      148.90      5.29 o 
   1  -8   2       17.54       16.34      1.31 o 
   2  -8   2       26.33       26.55      1.58 o 
   3  -8   2        2.79        3.08      1.39 o 
   4  -8   2      157.21      156.48      4.36 o 
   5  -8   2       27.19       31.08      3.00 o 
  -5  -7   2       37.20       32.61      3.39 o 
  -4  -7   2       52.92       51.86      2.24 o 
  -3  -7   2      107.29      104.26      3.15 o 
  -2  -7   2        0.05        0.02      1.12 o 
  -1  -7   2      864.54      837.87     14.12 o 
   0  -7   2        1.86        1.45      1.05 o 
   1  -7   2       30.49       28.68      1.20 o 
   2  -7   2     1181.06     1174.78     15.39 o 
   3  -7   2        1.26       -0.42      0.91 o 
   4  -7   2      358.25      380.96      8.13 o 
   5  -7   2       41.52       38.83      2.02 o 
   6  -7   2        8.60       10.54      2.92 o 
  -5  -6   2       59.04       50.65      2.21 o 
  -4  -6   2      132.47      121.67      3.49 o 
  -3  -6   2      246.91      233.23      5.24 o 
  -2  -6   2        9.79        9.10      1.59 o 
  -1  -6   2       37.29       46.04      1.80 o 
   0  -6   2        9.70       11.08      0.77 o 
   1  -6   2       25.69       30.52      1.15 o 
   2  -6   2      184.17      185.80      3.40 o 
   3  -6   2       19.50       17.41      1.32 o 
   4  -6   2      215.79      213.53      9.25 o 
   5  -6   2        2.61        4.76      1.20 o 
   6  -6   2        2.96        4.12      1.19 o 
  -6  -5   2       31.43       30.65      1.79 o 
  -5  -5   2       37.67       34.02      1.79 o 
  -4  -5   2      114.47      130.99      3.58 o 
  -3  -5   2       36.90       36.67      1.71 o 
  -2  -5   2      220.82      227.90      5.60 o 
  -1  -5   2      322.82      320.39      7.33 o 
   0  -5   2       62.12       63.91      1.53 o 
   1  -5   2      360.68      369.46      5.67 o 
   2  -5   2      133.71      124.12      2.44 o 
   3  -5   2        0.01        0.77      0.54 o 
   4  -5   2       69.08       65.92      2.51 o 
   5  -5   2        0.00        0.79      1.80 o 
   6  -5   2        0.03        6.14      1.55 o 
  -6  -4   2        0.11        0.68      1.26 o 
  -5  -4   2       39.25       31.66      1.70 o 
  -4  -4   2        0.96       -0.22      0.93 o 
  -3  -4   2        2.59        5.30      0.94 o 
  -2  -4   2      357.17      352.68      7.88 o 
  -1  -4   2      781.66      884.12     18.33 o 
   0  -4   2      356.19      399.19      6.46 o 
   1  -4   2       15.85        9.75      0.69 o 
   2  -4   2      133.32      150.83      2.92 o 
   3  -4   2      623.75      657.56     14.26 o 
   4  -4   2       25.49       29.77      1.54 o 
   5  -4   2        8.80       10.97      1.31 o 
   6  -4   2       33.90       32.45      1.85 o 
   7  -4   2       27.71       30.35      2.31 o 
  -7  -3   2        0.07        1.28      1.00 o 
  -6  -3   2       54.85       55.24      2.21 o 
  -5  -3   2        0.10       -0.75      0.95 o 
  -4  -3   2       75.16       66.34      2.27 o 
  -3  -3   2      193.62      195.31      3.36 o 
  -2  -3   2     1411.26     1504.12     31.36 o 
  -1  -3   2      421.77      384.83     11.51 o 
   0  -3   2       34.14       31.49      0.97 o 
   1  -3   2        2.30        8.26      0.65 o 
   2  -3   2      778.01      801.31     10.76 o 
   3  -3   2      204.46      218.57      3.66 o 
   4  -3   2        9.26       16.47      1.62 o 
   5  -3   2      194.88      197.22      4.88 o 
   6  -3   2      169.99      163.49      5.15 o 
   7  -3   2       30.49       30.62      2.80 o 
  -7  -2   2        6.60        5.79      1.34 o 
  -6  -2   2       20.36       18.81      1.37 o 
  -5  -2   2       16.28       16.11      1.26 o 
  -4  -2   2       46.22       48.20      1.35 o 
  -3  -2   2     1088.54     1151.32     14.80 o 
  -2  -2   2      992.95     1000.91     13.04 o 
  -1  -2   2       25.65       25.26      0.74 o 
   0  -2   2     1199.90     1159.12     14.80 o 
   1  -2   2     6070.71     5992.08     67.01 o 
   2  -2   2     2048.71     2152.77     25.80 o 
   3  -2   2      281.02      284.29      4.49 o 
   4  -2   2        2.80        3.03      0.92 o 
   5  -2   2      244.10      235.07      7.21 o 
   6  -2   2      331.08      330.93      7.30 o 
   7  -2   2       61.54       65.31      2.66 o 
  -7  -1   2        4.10        4.79      1.04 o 
  -6  -1   2       31.84       29.80      1.55 o 
  -5  -1   2       89.64       88.71      2.09 o 
  -4  -1   2       61.55       64.69      1.60 o 
  -3  -1   2      611.58      682.86     10.83 o 
  -2  -1   2        3.10        5.49      0.51 o 
  -1  -1   2        8.44        6.97      0.63 o 
   0  -1   2     1029.52     1016.36     13.30 o 
   1  -1   2        2.79        6.32      0.81 o 
   2  -1   2       32.23       40.94      1.38 o 
   3  -1   2      424.30      444.47      6.51 o 
   4  -1   2        0.25       -0.60      0.46 o 
   5  -1   2        9.67        8.66      1.25 o 
   6  -1   2        1.40        0.18      1.17 o 
   7  -1   2        5.04       10.18      1.73 o 
  -7   0   2      181.78      181.41      6.75 o 
  -6   0   2      404.35      399.28      7.62 o 
  -5   0   2       18.88       22.60      1.08 o 
  -4   0   2      516.87      534.08      7.74 o 
  -3   0   2      114.74      120.23      2.30 o 
  -2   0   2       11.62       10.78      0.59 o 
  -1   0   2     1893.63     1872.67     23.03 o 
   0   0   2      106.58       93.37      1.71 o 
   1   0   2     1254.62     1135.23     14.52 o 
   2   0   2      113.58       93.81      1.90 o 
   3   0   2      446.99      420.88     11.14 o 
   4   0   2      260.54      270.23      6.20 o 
   5   0   2      256.07      241.57      4.55 o 
   6   0   2      110.06      107.05      4.91 o 
   7   0   2       17.90       25.63      2.35 o 
  -6   1   2      410.85      390.17      8.01 o 
  -5   1   2       64.30       60.12      1.65 o 
  -4   1   2       24.73       32.64      1.44 o 
  -3   1   2       15.78       15.02      0.77 o 
  -2   1   2       10.07        9.45      0.61 o 
  -1   1   2      105.33      101.41      2.26 o 
   0   1   2      927.37      893.86     11.76 o 
   1   1   2     2196.39     2116.15     30.07 o 
   2   1   2      167.21      157.60      2.75 o 
   3   1   2      194.28      196.21      3.77 o 
   4   1   2      542.20      533.10      7.82 o 
   5   1   2      232.06      236.55      4.22 o 
   6   1   2        1.75        2.45      1.77 o 
   7   1   2      107.52      105.50      5.27 o 
  -7   2   2       14.19       12.38      1.95 o 
  -6   2   2       23.90       21.29      1.35 o 
  -5   2   2        1.51        0.79      0.74 o 
  -4   2   2       54.95       60.36      1.57 o 
  -3   2   2       73.58       72.80      2.03 o 
  -2   2   2        0.95        0.27      0.41 o 
  -1   2   2     3212.06     3189.45     38.75 o 
   0   2   2      845.57      853.61     11.27 o 
   1   2   2      434.81      424.67      6.18 o 
   2   2   2      160.00      174.26      3.49 o 
   3   2   2        0.84        5.27      0.55 o 
   4   2   2      332.35      326.30      5.24 o 
   5   2   2       77.14       71.14      2.44 o 
   6   2   2        0.57        0.20      1.07 o 
   7   2   2        9.60       11.23      2.67 o 
  -7   3   2       84.41       84.05      4.33 o 
  -6   3   2       10.54       12.38      1.95 o 
  -5   3   2        0.18        0.40      0.74 o 
  -4   3   2      138.31      148.44      2.86 o 
  -3   3   2        8.56        9.73      0.69 o 
  -2   3   2       38.11       40.68      1.12 o 
  -1   3   2      270.46      261.13      4.15 o 
   0   3   2      198.86      209.44      3.45 o 
   1   3   2     1072.87     1083.15     13.99 o 
   2   3   2      222.32      253.19      4.11 o 
   3   3   2      254.50      261.96      6.30 o 
   4   3   2       16.14       15.76      2.29 o 
   5   3   2       33.06       41.10      1.96 o 
   6   3   2      137.06      145.27      4.01 o 
  -7   4   2       24.86       25.96      2.56 o 
  -6   4   2        3.95        2.49      2.06 o 
  -5   4   2        1.26       -0.16      0.84 o 
  -4   4   2      258.49      280.14      5.72 o 
  -3   4   2       33.78       37.76      1.22 o 
  -2   4   2       42.22       40.06      1.19 o 
  -1   4   2       60.49       54.96      1.80 o 
   0   4   2      809.61      857.22     11.46 o 
   1   4   2        4.01        5.24      0.58 o 
   2   4   2       89.94       87.88      2.50 o 
   3   4   2        0.15       -0.69      1.34 o 
   4   4   2        2.26        3.55      1.08 o 
   5   4   2        4.26        8.40      1.41 o 
   6   4   2       45.17       58.63      2.46 o 
  -6   5   2       11.51       13.72      2.09 o 
  -5   5   2       40.21       43.57      3.07 o 
  -4   5   2       46.24       41.14      1.79 o 
  -3   5   2       22.84       21.96      1.03 o 
  -2   5   2        6.58        8.15      0.77 o 
  -1   5   2        1.38        2.43      0.69 o 
   0   5   2     1048.94     1024.78     20.50 o 
   1   5   2       45.17       42.59      1.28 o 
   2   5   2        3.86        4.34      0.97 o 
   3   5   2      576.82      567.03     10.35 o 
   4   5   2        5.74        3.94      1.17 o 
   5   5   2        8.93       10.23      1.50 o 
   6   5   2        7.90       12.77      1.54 o 
  -6   6   2        4.20        4.44      2.31 o 
  -5   6   2       18.96       21.95      2.38 o 
  -4   6   2        8.72       11.50      1.42 o 
  -3   6   2        6.70        8.59      0.91 o 
  -2   6   2       19.09       20.51      1.06 o 
  -1   6   2        7.29        9.69      0.88 o 
   0   6   2       25.93       24.43      1.08 o 
   1   6   2        0.10       -1.62      1.06 o 
   2   6   2       75.66       80.09      3.09 o 
   3   6   2     1007.75      975.84     16.33 o 
   4   6   2       16.17       14.59      1.31 o 
   5   6   2       21.11       20.75      1.51 o 
  -5   7   2        7.63        8.77      2.49 o 
  -4   7   2        6.08        9.67      2.49 o 
  -3   7   2        8.33       11.47      1.28 o 
  -2   7   2        7.04        8.36      0.88 o 
  -1   7   2        0.17       -1.41      0.72 o 
   0   7   2        6.31        6.55      1.12 o 
   1   7   2      125.85      125.76      3.46 o 
   2   7   2       37.66       35.14      1.79 o 
   3   7   2       16.66       19.28      1.41 o 
   4   7   2       14.29       11.27      1.22 o 
  -4   8   2       37.61       42.42      2.96 o 
  -3   8   2        0.90        4.30      1.23 o 
  -2   8   2       15.21       14.66      1.20 o 
  -1   8   2        4.53        5.89      1.15 o 
   0   8   2      135.24      136.75      3.67 o 
   1   8   2      213.01      209.96      5.00 o 
   2   8   2      154.52      152.53      4.48 o 
   3   8   2       17.95       15.71      1.39 o 
  -3   9   2        5.12        9.67      1.66 o 
  -2   9   2        6.41        8.81      1.59 o 
  -1   9   2       22.95       24.04      2.13 o 
   0   9   2       51.89       52.61      3.34 o 
   1   9   2       82.03       80.89      2.78 o 
   2   9   2        8.36       11.82      1.30 o 
  -1 -10   3       10.88       11.48      1.30 o 
   0 -10   3       30.96       37.81      2.65 o 
   1 -10   3       27.98       28.19      2.64 o 
   2 -10   3        1.22        0.54      1.34 o 
  -3  -9   3       12.71       13.08      1.45 o 
  -2  -9   3       38.72       33.18      1.81 o 
  -1  -9   3       67.65       61.97      2.65 o 
   0  -9   3        2.85        3.04      0.99 o 
   1  -9   3       38.13       44.19      2.96 o 
   2  -9   3       84.92       87.35      2.94 o 
   3  -9   3        0.96        0.63      0.97 o 
   4  -9   3        4.33        7.36      1.46 o 
  -4  -8   3        0.94        1.29      1.68 o 
  -3  -8   3       15.61       12.99      1.46 o 
  -2  -8   3       44.84       37.72      2.02 o 
  -1  -8   3        0.26        0.19      0.96 o 
   0  -8   3       11.18       14.11      1.29 o 
   1  -8   3        0.01       -1.29      0.64 o 
   2  -8   3      224.16      229.77      5.40 o 
   3  -8   3      108.23      107.97      3.31 o 
   4  -8   3      194.54      196.22      5.10 o 
   5  -8   3       92.01       92.07      3.26 o 
  -5  -7   3        2.28        1.99      1.11 o 
  -4  -7   3        0.50       -0.43      1.95 o 
  -3  -7   3      408.83      402.19      8.04 o 
  -2  -7   3       30.47       25.34      1.61 o 
  -1  -7   3        0.29       -0.90      0.95 o 
   0  -7   3       92.72       96.95      2.78 o 
   1  -7   3      449.55      428.46      9.29 o 
   2  -7   3      283.11      267.93      5.92 o 
   3  -7   3       23.95       25.57      1.54 o 
   4  -7   3      242.67      247.66      5.89 o 
   5  -7   3       42.79       43.91      2.15 o 
   6  -7   3       73.05       74.22      2.91 o 
  -6  -6   3       20.38       21.25      1.57 o 
  -5  -6   3       36.08       35.97      1.86 o 
  -4  -6   3       65.22       62.88      2.37 o 
  -3  -6   3        0.75        0.03      0.97 o 
  -2  -6   3        0.19        1.63      0.97 o 
  -1  -6   3       13.86       16.14      1.73 o 
   0  -6   3      419.11      431.47      9.58 o 
   1  -6   3       96.88      101.50      2.17 o 
   2  -6   3        9.83       10.89      0.83 o 
   3  -6   3       32.24       32.35      1.66 o 
   4  -6   3       93.63      102.24      3.23 o 
   5  -6   3      241.87      253.45      6.08 o 
   6  -6   3        1.53       -1.48      1.95 o 
  -6  -5   3        3.88        4.29      1.16 o 
  -5  -5   3        6.14       10.28      1.36 o 
  -4  -5   3       19.61       15.88      1.42 o 
  -3  -5   3        2.94        1.43      0.97 o 
  -2  -5   3        7.28        4.39      0.93 o 
  -1  -5   3       18.45       18.19      0.79 o 
   0  -5   3      670.27      795.89     10.76 o 
   1  -5   3      325.86      351.47      5.41 o 
   2  -5   3      160.04      190.34      3.34 o 
   3  -5   3        4.50        9.15      1.99 o 
   4  -5   3        1.78        2.76      1.82 o 
   5  -5   3       71.47       69.83      2.60 o 
   6  -5   3       28.36       24.64      1.66 o 
  -6  -4   3       97.57       87.91      2.89 o 
  -5  -4   3      116.84      120.20      4.03 o 
  -4  -4   3     1068.19     1058.55     17.17 o 
  -3  -4   3      245.52      254.63      5.32 o 
  -2  -4   3        2.40        0.83      0.87 o 
  -1  -4   3     1211.59     1254.41     28.73 o 
   0  -4   3     1847.84     1908.91     30.56 o 
   1  -4   3      954.93      942.77     14.16 o 
   2  -4   3      154.71      163.22      2.87 o 
   3  -4   3        3.05        8.74      1.37 o 
   4  -4   3       34.68       29.35      2.04 o 
   5  -4   3       73.85       78.92      2.76 o 
   6  -4   3       22.13       16.85      1.51 o 
   7  -4   3       15.37       17.68      2.96 o 
  -7  -3   3        0.53       -1.42      0.81 o 
  -6  -3   3       71.13       64.91      2.44 o 
  -5  -3   3      113.65      109.65      3.10 o 
  -4  -3   3      210.09      221.81      4.85 o 
  -3  -3   3       68.43       59.80      1.44 o 
  -2  -3   3       69.79       81.14      1.70 o 
  -1  -3   3     1824.40     1721.61     35.45 o 
   0  -3   3      261.64      295.83      4.94 o 
   1  -3   3      161.49      150.00      2.60 o 
   2  -3   3       28.25       34.23      1.39 o 
   3  -3   3      111.98      135.79      3.41 o 
   4  -3   3      435.76      427.20      8.44 o 
   5  -3   3      346.75      330.90      7.14 o 
   6  -3   3      276.33      259.54      6.21 o 
   7  -3   3       10.78        9.27      1.70 o 
  -7  -2   3        4.36        7.24      1.14 o 
  -6  -2   3       26.31       25.32      1.48 o 
  -5  -2   3       22.95       20.10      1.81 o 
  -4  -2   3       12.09       12.70      0.78 o 
  -3  -2   3        7.01        6.69      0.63 o 
  -2  -2   3      249.90      259.53      4.10 o 
  -1  -2   3       15.98       12.32      0.57 o 
   0  -2   3     2938.74     2792.99     99.62 o 
   1  -2   3       71.73       60.13      5.74 o 
   2  -2   3       77.04       69.18      2.00 o 
   3  -2   3      725.08      783.17     30.28 o 
   4  -2   3        0.03       -0.53      1.01 o 
   5  -2   3      337.91      329.41      7.07 o 
   6  -2   3       35.08       28.59      1.77 o 
   7  -2   3        5.60        9.04      2.27 o 
  -7  -1   3      141.83      127.38      3.51 o 
  -6  -1   3        1.82        1.47      0.99 o 
  -5  -1   3       10.17       10.14      1.03 o 
  -4  -1   3       57.27       64.37      1.60 o 
  -3  -1   3       11.29        8.86      0.66 o 
  -2  -1   3      617.06      605.18      8.35 o 
  -1  -1   3       82.75       74.94      1.48 o 
   0  -1   3      435.37      420.03     13.87 o 
   1  -1   3     1083.56      896.20     14.86 o 
   2  -1   3       49.82       55.83      1.71 o 
   3  -1   3     1410.97     1492.88     23.61 o 
   4  -1   3       83.07       86.91      1.93 o 
   5  -1   3       84.02       80.14      2.71 o 
   6  -1   3       54.04       54.28      2.27 o 
   7  -1   3       35.18       32.85      2.71 o 
  -7   0   3        5.05        4.77      1.37 o 
  -6   0   3       93.91       89.32      2.20 o 
  -5   0   3        9.65        9.33      0.83 o 
  -4   0   3     1704.26     1702.91     20.94 o 
  -3   0   3        1.55        1.51      0.67 o 
  -2   0   3       98.56       94.29      1.79 o 
  -1   0   3      200.20      199.16      3.21 o 
   0   0   3       37.97       32.33      0.83 o 
   1   0   3      509.82      488.10      6.90 o 
   2   0   3      170.08      175.58      2.98 o 
   3   0   3      141.15      144.70      3.06 o 
   4   0   3       15.93       15.80      0.90 o 
   5   0   3       28.91       26.36      1.70 o 
   6   0   3        0.70       -2.09      1.30 o 
   7   0   3        4.37        5.85      1.70 o 
  -7   1   3        0.04        0.46      0.75 o 
  -6   1   3      201.98      207.00      4.67 o 
  -5   1   3      139.14      139.15      2.82 o 
  -4   1   3      325.58      308.84      4.96 o 
  -3   1   3      917.60      937.15     12.36 o 
  -2   1   3      790.89      818.11     13.14 o 
  -1   1   3    40741.20    42831.92    583.92 o 
   0   1   3     5388.89     5614.43    101.92 o 
   1   1   3     1592.15     1509.20     24.05 o 
   2   1   3      205.69      201.10      3.37 o 
   3   1   3       90.30      109.37      3.34 o 
   4   1   3      647.08      603.15     20.63 o 
   5   1   3        0.06       -0.56      0.89 o 
   6   1   3       16.33       19.64      2.27 o 
  -6   2   3       16.72       15.50      1.82 o 
  -5   2   3       13.48       13.62      0.97 o 
  -4   2   3       79.06       82.35      2.37 o 
  -3   2   3      258.16      275.61      6.02 o 
  -2   2   3       46.29       49.29      1.55 o 
  -1   2   3     1083.52     1063.08     13.72 o 
   0   2   3       20.19       24.90      0.80 o 
   1   2   3      119.36      132.50      2.39 o 
   2   2   3     1447.18     1510.95     18.75 o 
   3   2   3      277.36      283.72      5.78 o 
   4   2   3      419.04      405.20     14.71 o 
   5   2   3        2.98        4.68      2.29 o 
   6   2   3        1.49        1.44      1.91 o 
   7   2   3        1.55        7.69      2.56 o 
  -7   3   3       20.68       20.61      2.24 o 
  -6   3   3        0.02        0.33      0.83 o 
  -5   3   3      194.59      202.69      4.59 o 
  -4   3   3      122.15      125.16      4.12 o 
  -3   3   3      244.91      259.76      5.24 o 
  -2   3   3       67.42       67.64      1.53 o 
  -1   3   3       57.07       53.21      1.51 o 
   0   3   3      196.04      191.45      3.24 o 
   1   3   3      245.00      222.04      4.42 o 
   2   3   3      100.12      111.96      2.23 o 
   3   3   3       16.14       11.99      1.08 o 
   4   3   3       11.64       12.35      1.28 o 
   5   3   3      260.67      248.66      5.62 o 
   6   3   3       15.49       16.46      1.55 o 
  -7   4   3       48.55       50.54      3.43 o 
  -6   4   3        2.55        1.77      2.06 o 
  -5   4   3       42.97       39.82      1.73 o 
  -4   4   3       11.86       12.88      1.15 o 
  -3   4   3        8.48       10.23      0.82 o 
  -2   4   3      896.67      860.48     11.57 o 
  -1   4   3       52.23       58.04      1.47 o 
   0   4   3        0.06       -0.68      0.52 o 
   1   4   3      259.26      276.72      4.48 o 
   2   4   3       80.25       75.32      2.31 o 
   3   4   3      130.64      132.08      3.46 o 
   4   4   3        4.86        4.96      1.15 o 
   5   4   3       11.79       14.61      1.43 o 
   6   4   3        2.70        0.25      2.44 o 
  -6   5   3        2.07       -0.54      2.06 o 
  -5   5   3       21.56       21.53      1.41 o 
  -4   5   3        4.21        7.00      1.26 o 
  -3   5   3       13.16       12.83      2.06 o 
  -2   5   3       57.22       58.86      1.60 o 
  -1   5   3      269.96      265.98      4.43 o 
   0   5   3       27.30       27.67      1.08 o 
   1   5   3        0.47        1.73      0.74 o 
   2   5   3       97.43      101.54      2.90 o 
   3   5   3      212.59      208.40      4.87 o 
   4   5   3      161.85      153.59      4.05 o 
   5   5   3        3.92        6.28      1.97 o 
  -6   6   3        8.84       11.88      2.74 o 
  -5   6   3        0.14       -2.78      1.70 o 
  -4   6   3       80.00       74.71      2.55 o 
  -3   6   3      120.29      119.44      3.30 o 
  -2   6   3      277.71      273.32      5.74 o 
  -1   6   3       84.51       81.96      2.03 o 
   0   6   3      106.49      102.11      2.29 o 
   1   6   3      378.13      367.38      7.27 o 
   2   6   3      685.07      653.68     11.64 o 
   3   6   3       72.39       71.51      2.53 o 
   4   6   3       22.18       18.87      1.39 o 
   5   6   3       35.87       41.38      2.51 o 
  -5   7   3        0.05        2.78      1.88 o 
  -4   7   3        0.21        2.35      1.48 o 
  -3   7   3      197.88      191.52      4.61 o 
  -2   7   3       49.11       45.78      1.91 o 
  -1   7   3       10.05       11.08      0.93 o 
   0   7   3        0.06       -0.78      0.94 o 
   1   7   3        0.00       -1.09      0.96 o 
   2   7   3       68.36       72.27      2.55 o 
   3   7   3        3.43        2.68      1.01 o 
   4   7   3       11.93       12.37      1.26 o 
  -4   8   3        4.01        7.51      2.45 o 
  -3   8   3       72.67       78.14      2.62 o 
  -2   8   3       24.75       25.80      1.48 o 
  -1   8   3       10.83       11.88      1.62 o 
   0   8   3        2.27        4.27      1.12 o 
   1   8   3        0.95        1.23      1.53 o 
   2   8   3        0.00       -0.14      1.02 o 
   3   8   3        2.86        2.73      2.31 o 
  -3   9   3       86.30       92.53      2.94 o 
  -2   9   3        0.04       -0.87      1.12 o 
  -1   9   3        3.49        2.53      1.62 o 
   0   9   3        0.97       -0.97      1.48 o 
   1   9   3       50.89       49.86      2.16 o 
  -2 -10   4       15.30       16.63      1.43 o 
  -1 -10   4       21.32       22.19      2.33 o 
   0 -10   4        1.62       -1.05      1.84 o 
   1 -10   4        2.05        4.95      2.09 o 
   2 -10   4        8.31        9.10      1.59 o 
   3 -10   4        7.55        8.81      1.37 o 
  -3  -9   4       17.89       18.01      1.53 o 
  -2  -9   4        0.71       -0.39      2.47 o 
  -1  -9   4       32.51       25.75      1.61 o 
   0  -9   4      102.17      105.40      3.14 o 
   1  -9   4      120.34      112.33      4.87 o 
   2  -9   4      353.10      343.84      7.43 o 
   3  -9   4        0.24        1.60      1.46 o 
   4  -9   4        6.93       11.53      1.63 o 
  -4  -8   4        0.86       -0.47      1.17 o 
  -3  -8   4        3.52        3.11      1.86 o 
  -2  -8   4       12.42       15.60      1.41 o 
  -1  -8   4      154.64      144.84      3.80 o 
   0  -8   4        9.56       10.46      1.23 o 
   1  -8   4       82.97       79.46      2.61 o 
   2  -8   4      260.53      253.79      5.81 o 
   3  -8   4       19.94       18.95      1.82 o 
   4  -8   4        0.25        0.21      1.24 o 
   5  -8   4       17.74       18.53      1.58 o 
  -5  -7   4       18.15       16.91      1.86 o 
  -4  -7   4        1.17        2.95      1.20 o 
  -3  -7   4       16.75       15.11      1.44 o 
  -2  -7   4      253.98      268.76      5.80 o 
  -1  -7   4       20.01       19.57      1.45 o 
   0  -7   4       33.02       33.63      1.23 o 
   1  -7   4       26.45       26.46      1.15 o 
   2  -7   4        8.82        8.93      1.33 o 
   3  -7   4       18.98       16.00      1.34 o 
   4  -7   4      155.13      155.42      4.33 o 
   5  -7   4      105.22       98.97      3.36 o 
   6  -7   4        1.53        7.00      2.00 o 
  -6  -6   4        0.65        0.67      1.77 o 
  -5  -6   4        9.41       10.01      1.43 o 
  -4  -6   4      206.44      185.79      4.60 o 
  -3  -6   4       79.73       81.00      2.65 o 
  -2  -6   4      287.06      296.42      6.10 o 
  -1  -6   4       12.18       11.87      1.12 o 
   0  -6   4      209.13      211.84      3.72 o 
   1  -6   4        1.11        5.41      0.72 o 
   2  -6   4       36.11       35.04      1.97 o 
   3  -6   4      132.59      126.58      3.52 o 
   4  -6   4       26.46       29.54      2.13 o 
   5  -6   4       27.23       29.94      1.75 o 
   6  -6   4        7.87       11.38      2.15 o 
  -6  -5   4        7.33        8.39      1.30 o 
  -5  -5   4        4.49        2.02      1.26 o 
  -4  -5   4       72.70       73.91      2.51 o 
  -3  -5   4        1.11       -0.05      0.91 o 
  -2  -5   4        1.04       -0.44      0.81 o 
  -1  -5   4        7.58        5.98      0.65 o 
   0  -5   4       55.75       45.44      1.26 o 
   1  -5   4      253.21      267.57      6.91 o 
   2  -5   4      110.69      113.71      5.63 o 
   3  -5   4       24.38       21.81      1.40 o 
   4  -5   4        5.08        6.55      1.27 o 
   5  -5   4       10.11       10.27      1.28 o 
   6  -5   4      106.61      105.48      3.49 o 
  -6  -4   4        0.04        0.18      2.33 o 
  -5  -4   4      959.56      898.58     15.16 o 
  -4  -4   4      187.76      181.45      4.30 o 
  -3  -4   4       25.13       26.77      1.38 o 
  -2  -4   4       13.28        9.02      0.62 o 
  -1  -4   4       15.99       18.56      0.79 o 
   0  -4   4      110.64      126.74      2.37 o 
   1  -4   4      423.11      402.97      8.53 o 
   2  -4   4      567.71      590.44     10.69 o 
   3  -4   4      330.25      331.10      6.83 o 
   4  -4   4       52.58       40.36      2.73 o 
   5  -4   4      199.37      202.53      5.07 o 
   6  -4   4      238.72      216.24      5.50 o 
   7  -4   4        0.00       -0.12      1.14 o 
  -7  -3   4        0.62       -0.11      2.09 o 
  -6  -3   4       20.50       21.02      1.38 o 
  -5  -3   4       18.86       17.87      1.33 o 
  -4  -3   4      116.96      110.29      4.06 o 
  -3  -3   4       40.21       35.43      1.09 o 
  -2  -3   4      806.07      879.84     11.69 o 
  -1  -3   4     1004.00     1068.04     13.76 o 
   0  -3   4      539.96      500.84     11.31 o 
   1  -3   4      173.64      190.64      3.91 o 
   2  -3   4     1029.08     1097.04     18.03 o 
   3  -3   4      100.49       99.02      4.60 o 
   4  -3   4        1.97        3.46      1.05 o 
   5  -3   4        6.10       10.85      1.55 o 
   6  -3   4        4.06        2.54      1.29 o 
   7  -3   4       14.12       14.36      1.41 o 
  -7  -2   4       11.53       12.25      1.15 o 
  -6  -2   4        5.07        5.24      1.17 o 
  -5  -2   4       23.43       23.95      1.37 o 
  -4  -2   4      128.96      122.92      3.61 o 
  -3  -2   4        8.42       12.62      0.72 o 
  -2  -2   4      186.65      201.46      3.37 o 
  -1  -2   4      522.74      502.90      7.09 o 
   0  -2   4      416.68      414.82      5.99 o 
   1  -2   4       10.35       15.07      0.84 o 
   2  -2   4      620.88      698.54     18.98 o 
   3  -2   4       48.95       71.82      2.22 o 
   4  -2   4        8.06        9.83      1.14 o 
   5  -2   4      469.30      458.83      9.18 o 
   6  -2   4        0.82        1.41      1.59 o 
   7  -2   4        0.31        0.71      0.97 o 
  -7  -1   4        8.69        9.89      1.41 o 
  -6  -1   4       72.55       71.65      2.36 o 
  -5  -1   4      173.92      163.06      3.14 o 
  -4  -1   4       83.81       83.84      1.90 o 
  -3  -1   4       66.87       56.08      2.46 o 
  -2  -1   4      233.92      248.12      3.93 o 
  -1  -1   4       26.07       19.62      0.68 o 
   0  -1   4        4.69        4.95      0.45 o 
   1  -1   4      115.52      108.93      1.99 o 
   2  -1   4      933.79      862.67     57.84 o 
   3  -1   4        0.64        0.22      0.42 o 
   4  -1   4       13.02       11.70      0.79 o 
   5  -1   4      183.98      173.62      4.46 o 
   6  -1   4       42.48       41.25      1.98 o 
   7  -1   4       42.35       51.34      3.50 o 
  -6   0   4      108.07      106.13      2.96 o 
  -5   0   4        2.75        3.17      0.79 o 
  -4   0   4       23.53       25.71      1.03 o 
  -3   0   4       73.45       68.28      1.56 o 
  -2   0   4       45.46       45.88      1.11 o 
  -1   0   4     5465.87     5880.51     78.43 o 
   0   0   4     3733.74     3746.62     42.50 o 
   1   0   4     2069.81     1876.82     22.61 o 
   2   0   4       36.91       41.05      1.11 o 
   3   0   4        0.63        0.20      0.42 o 
   4   0   4      149.99      152.15      4.15 o 
   5   0   4       96.98       95.66      2.96 o 
   6   0   4       50.67       51.01      3.36 o 
   7   0   4       29.66       33.00      2.71 o 
  -7   1   4       92.77       87.21      3.94 o 
  -6   1   4      174.91      171.46      4.13 o 
  -5   1   4       15.06       12.12      1.12 o 
  -4   1   4        3.43        7.56      0.76 o 
  -3   1   4      672.76      672.31      9.30 o 
  -2   1   4      437.74      440.38      6.45 o 
  -1   1   4       15.76       17.90      0.94 o 
   0   1   4      423.15      433.52      6.27 o 
   1   1   4      764.20      739.09     25.86 o 
   2   1   4      360.48      379.40      5.73 o 
   3   1   4      319.75      350.83      7.44 o 
   4   1   4      874.25      855.92     15.21 o 
   5   1   4       90.09       91.81      5.38 o 
   6   1   4       98.01       92.75      4.66 o 
   7   1   4       22.81       32.24      2.74 o 
  -7   2   4      131.79      140.02      5.78 o 
  -6   2   4        1.68        1.30      1.02 o 
  -5   2   4        1.00        2.72      1.02 o 
  -4   2   4       44.96       45.13      1.37 o 
  -3   2   4      201.72      198.12      4.25 o 
  -2   2   4        0.43       -0.11      0.51 o 
  -1   2   4      450.71      429.90      6.27 o 
   0   2   4      332.90      328.57      5.01 o 
   1   2   4       41.85       44.37      1.46 o 
   2   2   4      530.52      541.78      9.53 o 
   3   2   4       94.62       98.49      2.57 o 
   4   2   4      239.00      214.99     11.74 o 
   5   2   4      763.36      715.19     16.67 o 
   6   2   4       32.79       21.99      2.67 o 
  -7   3   4        3.60        2.82      2.02 o 
  -6   3   4       18.30       20.13      1.38 o 
  -5   3   4       78.91       81.91      2.57 o 
  -4   3   4        6.69        6.72      1.11 o 
  -3   3   4        4.82        4.89      0.59 o 
  -2   3   4      104.01      103.80      2.08 o 
  -1   3   4       62.78       64.08      1.52 o 
   0   3   4      349.59      362.88      5.52 o 
   1   3   4        0.05       -0.36      0.50 o 
   2   3   4      374.28      395.60      6.04 o 
   3   3   4       97.72       96.01      2.75 o 
   4   3   4        0.11       -0.69      0.91 o 
   5   3   4       73.86       80.79      3.90 o 
   6   3   4        9.55       11.01      2.53 o 
  -7   4   4      114.88      115.21      5.38 o 
  -6   4   4        1.85        2.56      2.02 o 
  -5   4   4       37.44       33.09      1.63 o 
  -4   4   4       77.23       86.31      2.65 o 
  -3   4   4      205.71      207.79      4.60 o 
  -2   4   4       13.64       16.74      1.22 o 
  -1   4   4       51.71       49.31      1.36 o 
   0   4   4      178.32      174.73      3.13 o 
   1   4   4      385.16      404.05      6.16 o 
   2   4   4        8.46       11.61      1.17 o 
   3   4   4       20.02       19.74      1.39 o 
   4   4   4       14.97       12.03      1.55 o 
   5   4   4       11.68       11.33      1.41 o 
   6   4   4        5.94       11.30      1.99 o 
  -6   5   4        5.49        9.67      2.45 o 
  -5   5   4       24.05       25.01      1.53 o 
  -4   5   4       82.54       85.33      2.70 o 
  -3   5   4       32.74       33.81      1.74 o 
  -2   5   4       60.53       59.68      2.40 o 
  -1   5   4      112.81      110.76      2.34 o 
   0   5   4       70.84       68.75      1.75 o 
   1   5   4      171.09      176.64      3.28 o 
   2   5   4       12.18       12.18      1.23 o 
   3   5   4      201.89      195.81      4.67 o 
   4   5   4      161.40      161.90      4.24 o 
   5   5   4        3.57        2.05      1.14 o 
  -6   6   4        3.27        5.60      2.13 o 
  -5   6   4       14.49       12.01      1.34 o 
  -4   6   4       68.16       67.36      2.45 o 
  -3   6   4        8.36        9.97      1.46 o 
  -2   6   4      209.92      212.02      6.50 o 
  -1   6   4      122.21      128.49      2.72 o 
   0   6   4        4.52        5.24      0.90 o 
   1   6   4        3.61        3.21      1.08 o 
   2   6   4        3.70        4.70      1.19 o 
   3   6   4      133.57      129.65      3.62 o 
   4   6   4        4.49        6.68      1.12 o 
  -5   7   4        3.95        4.58      2.24 o 
  -4   7   4        4.95        8.77      1.48 o 
  -3   7   4        1.97        3.09      1.14 o 
  -2   7   4       23.18       26.43      1.53 o 
  -1   7   4       54.86       63.87      2.30 o 
   0   7   4       26.88       29.64      1.55 o 
   1   7   4        6.33        7.31      1.27 o 
   2   7   4       90.89       90.96      2.95 o 
   3   7   4       16.16       14.85      2.49 o 
   4   7   4       24.25       25.46      1.84 o 
  -4   8   4       21.03       22.71      2.20 o 
  -3   8   4        1.60        0.73      1.08 o 
  -2   8   4        0.05       -1.11      1.12 o 
  -1   8   4       15.39       17.91      1.88 o 
   0   8   4        5.86        3.39      1.66 o 
   1   8   4       28.12       25.90      1.66 o 
   2   8   4       36.48       39.40      1.97 o 
   3   8   4       28.70       27.79      1.65 o 
  -2   9   4        2.53        0.29      1.19 o 
  -1   9   4       58.52       60.22      3.43 o 
   0   9   4        9.43       10.58      2.17 o 
   1   9   4       32.98       36.75      2.78 o 
  -2 -10   5       13.29       16.91      1.55 o 
  -1 -10   5       17.07       21.91      1.55 o 
   0 -10   5        3.18        3.43      2.02 o 
   1 -10   5       32.93       37.08      2.96 o 
   2 -10   5       34.87       34.84      2.64 o 
  -3  -9   5        0.28        2.27      1.55 o 
  -2  -9   5       42.40       41.59      2.20 o 
  -1  -9   5       57.46       51.65      2.19 o 
   0  -9   5       30.73       35.13      1.76 o 
   1  -9   5        6.20        6.64      2.06 o 
   2  -9   5       48.50       51.11      2.17 o 
   3  -9   5        0.76        0.32      1.01 o 
   4  -9   5       10.17       12.96      1.40 o 
  -4  -8   5        4.75        6.91      1.43 o 
  -3  -8   5       67.42       68.29      2.53 o 
  -2  -8   5        2.14        0.67      1.04 o 
  -1  -8   5      103.32      107.96      3.14 o 
   0  -8   5        2.54        1.05      0.97 o 
   1  -8   5        7.73        8.46      1.06 o 
   2  -8   5      212.99      205.09      5.02 o 
   3  -8   5       39.52       39.51      1.93 o 
   4  -8   5        2.40        6.33      1.45 o 
   5  -8   5       43.50       40.97      2.12 o 
  -5  -7   5       29.21       33.47      3.09 o 
  -4  -7   5        1.30        3.00      1.23 o 
  -3  -7   5       11.59        9.58      1.55 o 
  -2  -7   5     1373.77     1279.60     20.26 o 
  -1  -7   5      325.42      324.40      6.58 o 
   0  -7   5       16.42       18.21      0.97 o 
   1  -7   5       22.93       20.81      1.05 o 
   2  -7   5       64.17       67.05      2.40 o 
   3  -7   5      105.58      107.09      3.25 o 
   4  -7   5      103.09      102.09      3.37 o 
   5  -7   5       28.47       28.58      1.75 o 
  -6  -6   5       26.79       22.87      1.58 o 
  -5  -6   5       34.00       32.78      1.79 o 
  -4  -6   5       80.78       75.37      2.61 o 
  -3  -6   5        1.65        0.92      1.10 o 
  -2  -6   5      978.75      989.85     16.15 o 
  -1  -6   5       99.81       94.97      2.10 o 
   0  -6   5      188.69      182.92      3.33 o 
   1  -6   5     1819.49     1844.82     22.50 o 
   2  -6   5       36.26       41.21      1.77 o 
   3  -6   5      543.40      530.46     10.21 o 
   4  -6   5      144.63      144.04      4.03 o 
   5  -6   5       14.99       11.89      1.27 o 
   6  -6   5       23.32       23.08      1.65 o 
  -6  -5   5       13.17       13.36      1.24 o 
  -5  -5   5      151.09      136.42      3.74 o 
  -4  -5   5      378.11      383.20      9.01 o 
  -3  -5   5       25.52       25.41      1.49 o 
  -2  -5   5        7.88        9.41      1.08 o 
  -1  -5   5       60.40       58.32      1.47 o 
   0  -5   5       14.25       18.02      0.85 o 
   1  -5   5      577.75      597.78     10.15 o 
   2  -5   5       19.81       20.18      1.25 o 
   3  -5   5      104.24      101.29      3.01 o 
   4  -5   5       97.33      108.18      3.28 o 
   5  -5   5       22.02       23.99      2.20 o 
   6  -5   5       33.26       40.79      2.08 o 
  -6  -4   5       48.55       46.82      2.01 o 
  -5  -4   5       97.79      104.42      3.07 o 
  -4  -4   5        4.21        6.02      1.25 o 
  -3  -4   5       31.90       31.84      1.52 o 
  -2  -4   5      642.64      659.80     13.86 o 
  -1  -4   5      126.18      138.30      2.56 o 
   0  -4   5      372.23      400.02      7.66 o 
   1  -4   5       25.66       22.22      0.80 o 
   2  -4   5       59.64       63.89      2.08 o 
   3  -4   5      251.32      248.02      5.52 o 
   4  -4   5        0.32       -0.77      0.93 o 
   5  -4   5        0.21        1.69      2.49 o 
   6  -4   5       51.72       54.45      2.73 o 
  -7  -3   5        5.63        8.23      1.34 o 
  -6  -3   5       12.12       12.25      1.97 o 
  -5  -3   5        9.73        8.81      1.10 o 
  -4  -3   5        6.60        7.31      1.12 o 
  -3  -3   5       79.24       71.92      1.66 o 
  -2  -3   5      159.85      183.18      3.18 o 
  -1  -3   5      518.43      548.84      7.73 o 
   0  -3   5       51.99       50.24      1.22 o 
   1  -3   5      418.51      451.06      6.53 o 
   2  -3   5      455.80      499.45      9.28 o 
   3  -3   5      391.49      435.82      8.47 o 
   4  -3   5       81.24       78.64      2.62 o 
   5  -3   5       26.65       28.09      1.69 o 
   6  -3   5        6.41        9.62      1.80 o 
   7  -3   5        0.29        2.65      1.08 o 
  -7  -2   5       30.48       30.54      2.13 o 
  -6  -2   5        1.64        0.32      1.55 o 
  -5  -2   5        7.98        9.89      1.04 o 
  -4  -2   5        0.13        0.42      0.59 o 
  -3  -2   5     1730.48     1788.19     23.95 o 
  -2  -2   5      553.12      575.94      8.08 o 
  -1  -2   5        0.08        1.34      1.07 o 
   0  -2   5       10.43       13.19      0.61 o 
   1  -2   5      611.10      583.12      9.17 o 
   2  -2   5      371.22      368.06     21.13 o 
   3  -2   5       25.50       29.22      1.40 o 
   4  -2   5      175.31      179.71      4.43 o 
   5  -2   5      343.56      351.21      7.53 o 
   6  -2   5       70.13       66.45      2.58 o 
   7  -2   5       30.11       28.17      1.68 o 
  -7  -1   5        1.70        1.08      1.23 o 
  -6  -1   5        1.13        0.90      1.16 o 
  -5  -1   5        9.72        9.91      0.87 o 
  -4  -1   5      226.78      242.42      4.85 o 
  -3  -1   5     1317.95     1366.68     27.72 o 
  -2  -1   5       86.76       91.91      1.83 o 
  -1  -1   5      198.05      199.22      3.26 o 
   0  -1   5     2389.42     2333.29     63.18 o 
   1  -1   5      801.80      748.85     20.24 o 
   2  -1   5      815.06      814.96     16.95 o 
   3  -1   5       52.54       50.54      1.82 o 
   4  -1   5      336.07      330.32      6.92 o 
   5  -1   5      340.33      339.26      7.28 o 
   6  -1   5       45.36       47.78      2.11 o 
   7  -1   5        2.25        0.65      1.70 o 
  -7   0   5        0.00        0.36      0.94 o 
  -6   0   5      153.48      154.65      5.71 o 
  -5   0   5       24.30       23.85      1.36 o 
  -4   0   5      253.01      263.81      5.51 o 
  -3   0   5       35.93       34.91      1.34 o 
  -2   0   5       63.21       64.79      1.40 o 
  -1   0   5     1307.28     1333.04     16.86 o 
   0   0   5        0.07       -0.65      0.33 o 
   1   0   5      112.66      118.82      3.53 o 
   2   0   5      157.65      176.78      3.09 o 
   3   0   5       73.89       76.78      3.83 o 
   4   0   5        1.08        1.01      0.61 o 
   5   0   5        0.52        0.04      0.90 o 
   6   0   5        0.43       -1.41      1.44 o 
   7   0   5       33.09       40.72      3.03 o 
  -7   1   5      138.87      140.80      4.15 o 
  -6   1   5       88.92       94.14      2.82 o 
  -5   1   5       61.44       59.99      2.11 o 
  -4   1   5      132.38      128.87      2.57 o 
  -3   1   5       18.23       19.54      0.81 o 
  -2   1   5      162.94      165.49      3.58 o 
  -1   1   5      849.40      817.34     13.19 o 
   0   1   5       77.55       80.61      1.67 o 
   1   1   5      188.40      171.10      3.72 o 
   2   1   5      471.03      456.02      6.72 o 
   3   1   5      228.02      211.72      3.70 o 
   4   1   5       93.11       90.17      2.12 o 
   5   1   5      281.57      234.87      8.16 o 
   6   1   5        9.91       17.36      2.20 o 
  -7   2   5       87.41       86.54      2.84 o 
  -6   2   5        0.63       -0.49      0.97 o 
  -5   2   5       18.30       18.11      1.44 o 
  -4   2   5        1.77        2.79      0.95 o 
  -3   2   5        9.28       10.51      1.00 o 
  -2   2   5       19.61       19.34      1.13 o 
  -1   2   5      514.96      510.55      8.69 o 
   0   2   5     1477.23     1482.49     18.43 o 
   1   2   5        3.21        0.44      0.51 o 
   2   2   5        1.55        2.60      0.59 o 
   3   2   5      104.19      101.76      2.23 o 
   4   2   5      480.18      469.65      8.82 o 
   5   2   5       17.97       16.14      3.01 o 
   6   2   5       30.11       27.00      2.89 o 
  -7   3   5        1.01       -0.32      1.84 o 
  -6   3   5        1.32        0.25      0.90 o 
  -5   3   5       26.46       26.07      2.27 o 
  -4   3   5        5.83        9.16      1.23 o 
  -3   3   5        3.96        2.82      0.95 o 
  -2   3   5      336.56      339.33      6.52 o 
  -1   3   5      541.82      546.84      8.04 o 
   0   3   5       71.93       71.22      1.65 o 
   1   3   5      212.77      221.81      3.79 o 
   2   3   5        0.33        2.24      0.54 o 
   3   3   5      271.11      270.53      5.72 o 
   4   3   5       73.81       73.10      4.01 o 
   5   3   5        0.02        0.97      1.86 o 
   6   3   5        4.38       11.30      2.42 o 
  -6   4   5        1.46       -1.33      1.61 o 
  -5   4   5       33.99       32.42      1.66 o 
  -4   4   5        8.91       11.10      1.37 o 
  -3   4   5        1.47        2.49      1.48 o 
  -2   4   5        0.89        0.98      0.93 o 
  -1   4   5        0.04       -0.05      1.17 o 
   0   4   5       71.78       67.02      1.65 o 
   1   4   5      483.76      477.26      7.73 o 
   2   4   5      312.69      313.82      6.37 o 
   3   4   5       43.24       43.47      1.90 o 
   4   4   5        0.45       -1.44      1.08 o 
   5   4   5       13.76       16.24      2.62 o 
  -6   5   5        1.25        3.14      1.88 o 
  -5   5   5      139.74      124.01      3.51 o 
  -4   5   5       21.14       21.86      1.54 o 
  -3   5   5       14.08       14.26      2.94 o 
  -2   5   5        1.48        2.30      1.30 o 
  -1   5   5      376.80      382.21      5.99 o 
   0   5   5        9.54        9.22      0.84 o 
   1   5   5       34.53       32.82      1.59 o 
   2   5   5        0.51        0.54      0.91 o 
   3   5   5        0.47       -0.06      0.93 o 
   4   5   5        2.01        0.49      1.28 o 
   5   5   5       15.20       20.73      1.55 o 
  -5   6   5        2.33        5.89      1.33 o 
  -4   6   5       15.97       14.79      1.40 o 
  -3   6   5        0.01       -1.96      1.48 o 
  -2   6   5       12.25       11.80      1.36 o 
  -1   6   5       89.38       78.88      2.50 o 
   0   6   5       40.09       41.82      1.46 o 
   1   6   5       55.30       59.27      2.23 o 
   2   6   5      187.82      197.57      6.01 o 
   3   6   5       33.37       30.09      1.66 o 
   4   6   5       16.77       16.84      1.30 o 
  -5   7   5        2.05        3.50      1.91 o 
  -4   7   5        4.81        6.01      1.40 o 
  -3   7   5       26.69       22.96      1.63 o 
  -2   7   5        0.42       -0.22      1.75 o 
  -1   7   5        1.79        2.00      1.35 o 
   0   7   5        0.01        0.65      1.34 o 
   1   7   5       32.70       38.70      1.90 o 
   2   7   5      493.28      471.37      9.21 o 
   3   7   5       43.15       38.39      1.88 o 
  -3   8   5       37.42       37.54      1.83 o 
  -2   8   5       33.79       38.89      1.85 o 
  -1   8   5        8.90       10.97      1.66 o 
   0   8   5       29.40       28.48      2.49 o 
   1   8   5        0.01       -0.40      1.52 o 
   2   8   5        9.55       11.01      1.39 o 
  -1   9   5       72.52       71.45      3.68 o 
  -2 -10   6        5.28        9.55      1.43 o 
  -1 -10   6       11.26       14.66      2.31 o 
   0 -10   6        2.15       -0.87      1.84 o 
   1 -10   6       25.00       32.31      2.78 o 
   2 -10   6       53.70       57.55      3.36 o 
  -3  -9   6       38.91       37.68      2.44 o 
  -2  -9   6       21.68       20.48      1.52 o 
  -1  -9   6       61.19       68.26      2.52 o 
   0  -9   6       49.42       52.93      3.39 o 
   1  -9   6        0.60        0.22      1.70 o 
   2  -9   6        4.33        6.68      2.31 o 
   3  -9   6       12.16       12.14      1.20 o 
   4  -9   6       20.90       24.50      3.34 o 
  -4  -8   6       61.10       61.92      3.27 o 
  -3  -8   6       55.37       44.93      2.05 o 
  -2  -8   6       54.62       46.65      2.06 o 
  -1  -8   6       35.14       26.29      1.62 o 
   0  -8   6       56.56       59.93      2.22 o 
   1  -8   6      195.20      192.77      8.45 o 
   2  -8   6        2.79        2.27      1.16 o 
   3  -8   6        3.75        7.92      1.30 o 
   4  -8   6       67.30       67.39      2.72 o 
   5  -8   6        4.32        6.95      1.38 o 
  -5  -7   6        1.89        3.55      1.34 o 
  -4  -7   6       33.29       27.85      1.76 o 
  -3  -7   6      120.06      108.96      3.23 o 
  -2  -7   6       32.40       37.56      1.88 o 
  -1  -7   6       14.62       16.10      1.79 o 
   0  -7   6       17.13       19.48      1.03 o 
   1  -7   6      259.81      248.02      5.57 o 
   2  -7   6      436.28      436.64     10.97 o 
   3  -7   6      505.93      507.92     10.04 o 
   4  -7   6      155.22      149.29      4.26 o 
   5  -7   6        0.54        1.66      1.02 o 
  -5  -6   6        0.92        1.93      1.15 o 
  -4  -6   6      303.70      305.81      6.55 o 
  -3  -6   6       20.36       19.97      1.50 o 
  -2  -6   6        0.06       -0.07      0.95 o 
  -1  -6   6      101.86      102.98      2.25 o 
   0  -6   6      379.33      335.84      5.32 o 
   1  -6   6      560.78      536.00      8.66 o 
   2  -6   6        4.22        7.55      1.17 o 
   3  -6   6      759.97      763.74     13.78 o 
   4  -6   6       51.24       55.54      2.36 o 
   5  -6   6       61.66       54.40      5.52 o 
   6  -6   6       12.99       14.68      1.88 o 
  -6  -5   6       15.55       14.56      1.28 o 
  -5  -5   6        7.92        9.55      1.31 o 
  -4  -5   6      100.37      101.16      3.02 o 
  -3  -5   6       44.17       43.53      1.86 o 
  -2  -5   6        0.50        1.07      0.58 o 
  -1  -5   6      161.79      165.02      3.03 o 
   0  -5   6      360.69      357.20      5.50 o 
   1  -5   6       99.61       85.19      1.88 o 
   2  -5   6        6.96        8.75      1.16 o 
   3  -5   6      107.59       99.58      5.16 o 
   4  -5   6      380.07      369.81      8.25 o 
   5  -5   6        5.79        9.15      1.32 o 
   6  -5   6        0.48        0.74      1.02 o 
  -6  -4   6       11.81       15.59      1.62 o 
  -5  -4   6        4.87        4.75      1.11 o 
  -4  -4   6       32.27       32.34      1.61 o 
  -3  -4   6       65.69       64.97      2.12 o 
  -2  -4   6       59.47       66.88      1.60 o 
  -1  -4   6      622.98      705.17      9.70 o 
   0  -4   6      382.22      458.40     10.44 o 
   1  -4   6      105.33      113.68      3.40 o 
   2  -4   6      170.33      217.23      4.85 o 
   3  -4   6        8.94        9.96      1.12 o 
   4  -4   6       24.34       21.36      1.44 o 
   5  -4   6      148.11      137.32      4.60 o 
   6  -4   6        3.42        8.36      1.42 o 
  -7  -3   6        7.60        9.89      1.55 o 
  -6  -3   6        4.51        8.17      2.13 o 
  -5  -3   6      811.16      782.04     14.99 o 
  -4  -3   6      151.38      152.66      3.70 o 
  -3  -3   6       19.60       19.41      0.88 o 
  -2  -3   6      100.60       96.15      1.98 o 
  -1  -3   6      279.09      288.61      4.55 o 
   0  -3   6     1764.28     1792.23     30.18 o 
   1  -3   6      157.11      162.38      4.04 o 
   2  -3   6        1.25        7.63      0.82 o 
   3  -3   6        1.87        0.07      0.71 o 
   4  -3   6      238.88      245.11      5.63 o 
   5  -3   6       60.77       67.21      2.54 o 
   6  -3   6       21.43       19.46      1.44 o 
  -7  -2   6       24.17       23.57      1.91 o 
  -6  -2   6       62.16       60.69      3.00 o 
  -5  -2   6       78.21       81.66      2.48 o 
  -4  -2   6        7.15        8.48      0.88 o 
  -3  -2   6       11.20       10.94      0.74 o 
  -2  -2   6      377.33      349.54      5.49 o 
  -1  -2   6       11.10        7.46      0.62 o 
   0  -2   6      552.15      508.15      7.19 o 
   1  -2   6       21.90       19.69      0.74 o 
   2  -2   6      210.99      213.08      4.66 o 
   3  -2   6      404.24      372.64      8.15 o 
   4  -2   6       98.33       83.30      2.70 o 
   5  -2   6      633.62      589.69     11.30 o 
   6  -2   6       15.94       12.86      1.22 o 
  -7  -1   6        0.04       -0.51      1.16 o 
  -6  -1   6       41.77       49.13      2.71 o 
  -5  -1   6        3.05        4.73      1.97 o 
  -4  -1   6       12.39       15.55      0.85 o 
  -3  -1   6       10.62       12.36      0.73 o 
  -2  -1   6      206.11      217.02      7.89 o 
  -1  -1   6     2212.47     2156.82     26.69 o 
   0  -1   6        0.45        2.57      0.43 o 
   1  -1   6       35.79       32.91      1.57 o 
   2  -1   6      719.79      751.67     10.24 o 
   3  -1   6        0.27        3.55      1.06 o 
   4  -1   6      317.15      309.28      6.62 o 
   5  -1   6       34.36       28.87      1.69 o 
   6  -1   6        2.86        2.24      1.95 o 
  -7   0   6       23.43       29.13      2.09 o 
  -6   0   6        5.16        8.27      1.25 o 
  -5   0   6       36.72       37.87      2.04 o 
  -4   0   6        4.03        4.10      0.68 o 
  -3   0   6       97.20       89.73      1.88 o 
  -2   0   6        3.39        4.98      0.89 o 
  -1   0   6       19.35       21.10      0.75 o 
   0   0   6      148.88      137.85      2.47 o 
   1   0   6       64.20       63.76      1.48 o 
   2   0   6      768.26      772.25     10.50 o 
   3   0   6      198.04      208.89      4.44 o 
   4   0   6       43.88       43.13      1.88 o 
   5   0   6       92.85       87.97      2.85 o 
   6   0   6       39.86       43.29      3.21 o 
  -7   1   6       64.38       67.24      2.47 o 
  -6   1   6        2.14        2.27      1.09 o 
  -5   1   6      392.27      391.08      7.62 o 
  -4   1   6       52.29       56.11      2.01 o 
  -3   1   6        2.54        3.13      0.86 o 
  -2   1   6       41.25       49.22      1.64 o 
  -1   1   6        6.41        7.63      0.91 o 
   0   1   6      338.36      350.35      5.34 o 
   1   1   6        0.71        2.45      0.56 o 
   2   1   6      315.15      293.88      9.91 o 
   3   1   6        1.67        1.12      0.61 o 
   4   1   6        2.04        3.85      0.75 o 
   5   1   6       29.45       26.71      2.38 o 
   6   1   6       59.28       60.58      3.75 o 
  -7   2   6       81.60       94.48      3.05 o 
  -6   2   6       44.39       41.73      1.94 o 
  -5   2   6       52.01       51.55      2.09 o 
  -4   2   6      159.59      163.29      3.93 o 
  -3   2   6       85.13       80.85      3.52 o 
  -2   2   6     7854.61     7501.72     94.58 o 
  -1   2   6     2742.04     2654.86     31.00 o 
   0   2   6      483.66      473.74      6.92 o 
   1   2   6       42.94       38.09      1.39 o 
   2   2   6       86.91       98.32      2.15 o 
   3   2   6      334.33      336.96      5.45 o 
   4   2   6        1.86        1.77      0.93 o 
   5   2   6       17.70       17.40      2.27 o 
   6   2   6        0.57        2.17      2.09 o 
  -6   3   6        1.11        1.10      2.56 o 
  -5   3   6       24.81       23.99      1.54 o 
  -4   3   6      111.65      112.51      3.13 o 
  -3   3   6       35.64       34.18      1.59 o 
  -2   3   6      193.91      189.27      4.21 o 
  -1   3   6       64.65       62.78      1.52 o 
   0   3   6        7.59        8.12      0.94 o 
   1   3   6      779.87      813.76     11.10 o 
   2   3   6       62.90       67.03      1.72 o 
   3   3   6       51.14       49.45      2.02 o 
   4   3   6      103.61      109.74      3.21 o 
   5   3   6       48.92       44.21      2.11 o 
   6   3   6       19.69       29.46      3.14 o 
  -6   4   6       59.68       54.42      2.18 o 
  -5   4   6       27.59       24.60      2.92 o 
  -4   4   6      163.22      165.90      4.15 o 
  -3   4   6       37.93       35.42      1.78 o 
  -2   4   6        8.44       12.95      2.55 o 
  -1   4   6       71.39       69.41      2.22 o 
   0   4   6       22.43       18.56      0.91 o 
   1   4   6        0.08       -1.12      0.59 o 
   2   4   6        5.50        5.33      1.12 o 
   3   4   6       20.65       19.60      1.44 o 
   4   4   6      213.66      218.97      5.22 o 
   5   4   6       12.38       13.50      1.43 o 
  -6   5   6        7.18        6.87      2.40 o 
  -5   5   6        5.47        5.58      1.68 o 
  -4   5   6        2.38        2.59      1.24 o 
  -3   5   6       62.19       62.63      2.36 o 
  -2   5   6        4.98        8.76      1.47 o 
  -1   5   6       47.68       45.14      1.90 o 
   0   5   6       34.01       34.00      1.25 o 
   1   5   6        1.20        1.83      0.94 o 
   2   5   6        0.08       -1.37      0.83 o 
   3   5   6        0.85        0.98      1.68 o 
   4   5   6        2.95        2.73      1.59 o 
   5   5   6        5.23        9.14      2.45 o 
  -5   6   6        2.35        2.89      2.47 o 
  -4   6   6        1.72        3.22      1.30 o 
  -3   6   6       44.56       44.54      2.10 o 
  -2   6   6       81.51       79.52      2.67 o 
  -1   6   6        6.27        9.40      1.39 o 
   0   6   6        1.20        0.43      1.34 o 
   1   6   6       57.08       59.18      2.21 o 
   2   6   6      118.85      126.16      3.57 o 
   3   6   6      160.00      156.87      4.18 o 
   4   6   6        2.02        1.99      0.91 o 
  -4   7   6        7.99        9.56      3.32 o 
  -3   7   6      131.41      132.09      3.82 o 
  -2   7   6       62.35       65.81      2.46 o 
  -1   7   6        0.27       -0.60      1.46 o 
   0   7   6       30.04       24.55      2.17 o 
   1   7   6      115.06      111.53      4.69 o 
   2   7   6       84.20       85.38      2.91 o 
   3   7   6       38.38       41.08      2.11 o 
  -3   8   6       30.08       30.47      1.70 o 
  -2   8   6        0.02        1.73      1.26 o 
  -1   8   6        3.27        4.73      1.52 o 
   0   8   6        1.70        0.40      1.44 o 
   1   8   6       67.28       74.34      3.94 o 
  -1 -10   7        7.39       12.45      2.56 o 
   0 -10   7       54.62       65.31      3.90 o 
   1 -10   7        8.47        8.56      2.20 o 
   2 -10   7        1.89        1.44      1.48 o 
  -3  -9   7        1.97        3.53      2.56 o 
  -2  -9   7      111.01      100.85      4.26 o 
  -1  -9   7       17.33       16.62      1.42 o 
   0  -9   7       11.15       12.53      2.38 o 
   1  -9   7        9.07        8.45      2.09 o 
   2  -9   7       11.79       11.04      1.08 o 
   3  -9   7       33.45       33.24      1.75 o 
   4  -9   7       20.12       26.64      2.42 o 
  -4  -8   7       44.94       49.78      2.29 o 
  -3  -8   7       12.50       17.40      1.75 o 
  -2  -8   7       66.26       54.65      2.24 o 
  -1  -8   7       90.44       80.80      3.83 o 
   0  -8   7       37.62       28.95      2.35 o 
   1  -8   7      854.06      830.91     20.34 o 
   2  -8   7        0.33        1.99      1.41 o 
   3  -8   7       48.28       47.78      2.09 o 
   4  -8   7        0.00       -1.82      0.91 o 
  -5  -7   7       14.14       19.07      1.57 o 
  -4  -7   7       32.62       30.71      1.77 o 
  -3  -7   7        3.63        8.29      2.35 o 
  -2  -7   7      286.70      277.58      5.95 o 
  -1  -7   7       15.60       16.27      1.40 o 
   0  -7   7       87.92       90.16      2.12 o 
   1  -7   7      404.31      402.80     12.50 o 
   2  -7   7       48.43       51.01      2.07 o 
   3  -7   7       13.25       10.16      1.20 o 
   4  -7   7        1.53        0.72      1.52 o 
   5  -7   7       47.79       45.21      2.15 o 
  -5  -6   7       25.05       25.93      1.68 o 
  -4  -6   7       35.39       33.41      1.78 o 
  -3  -6   7       47.96       48.74      2.03 o 
  -2  -6   7      219.37      209.75      4.74 o 
  -1  -6   7        1.55        3.13      0.91 o 
   0  -6   7        1.29        0.51      0.67 o 
   1  -6   7        8.76       11.05      1.30 o 
   2  -6   7        1.14        1.34      0.94 o 
   3  -6   7       33.34       28.74      1.69 o 
   4  -6   7      407.77      387.74      8.28 o 
   5  -6   7       16.06       17.08      1.36 o 
   6  -6   7       12.63       13.81      1.29 o 
  -6  -5   7       20.11       19.77      1.43 o 
  -5  -5   7       79.35       75.60      2.60 o 
  -4  -5   7       18.67       18.25      1.38 o 
  -3  -5   7      134.07      132.80      3.44 o 
  -2  -5   7       85.64       83.91      1.95 o 
  -1  -5   7      116.32      111.32      2.31 o 
   0  -5   7        0.11        1.46      0.57 o 
   1  -5   7       54.30       58.89      1.43 o 
   2  -5   7      277.04      268.07      6.56 o 
   3  -5   7       15.20       16.04      1.38 o 
   4  -5   7        0.69       -1.99      1.23 o 
   5  -5   7        0.03       -0.52      0.84 o 
   6  -5   7        0.57        1.75      1.93 o 
  -6  -4   7        2.28        6.48      1.12 o 
  -5  -4   7        9.85       10.80      1.15 o 
  -4  -4   7       96.33       98.82      2.83 o 
  -3  -4   7      159.02      156.58      3.00 o 
  -2  -4   7      362.53      352.55      5.57 o 
  -1  -4   7      286.03      259.85      4.26 o 
   0  -4   7      233.36      246.11      5.66 o 
   1  -4   7       28.88       33.20      1.43 o 
   2  -4   7      188.37      184.87      5.98 o 
   3  -4   7       34.70       32.49      1.60 o 
   4  -4   7        0.22        1.16      1.41 o 
   5  -4   7       74.42       70.10      2.63 o 
   6  -4   7       60.64       56.81      2.43 o 
  -6  -3   7      473.65      444.26     11.81 o 
  -5  -3   7      176.29      182.08      4.32 o 
  -4  -3   7       19.52       18.93      0.99 o 
  -3  -3   7        5.18        7.76      0.96 o 
  -2  -3   7       36.26       42.60      1.23 o 
  -1  -3   7       65.00       70.02      1.59 o 
   0  -3   7      397.25      389.03      5.82 o 
   1  -3   7      406.32      400.36      5.96 o 
   2  -3   7      112.56       88.96      3.90 o 
   3  -3   7      220.72      208.26      4.84 o 
   4  -3   7      268.48      255.21      5.82 o 
   5  -3   7      373.17      333.61      7.33 o 
   6  -3   7        4.32        3.97      2.69 o 
  -7  -2   7        0.14        1.23      1.41 o 
  -6  -2   7       22.65       22.42      1.95 o 
  -5  -2   7        0.03       -1.12      0.90 o 
  -4  -2   7      150.61      147.56      2.88 o 
  -3  -2   7      509.39      512.96     10.83 o 
  -2  -2   7      245.05      235.55      3.89 o 
  -1  -2   7       14.40       11.86      0.85 o 
   0  -2   7       62.44       65.73      1.48 o 
   1  -2   7     1635.80     1601.17     19.71 o 
   2  -2   7       50.04       54.72      1.88 o 
   3  -2   7       47.73       47.39      1.86 o 
   4  -2   7       25.60       27.89      1.62 o 
   5  -2   7       11.06        9.46      1.26 o 
   6  -2   7       26.40       25.29      1.61 o 
  -7  -1   7        4.72        4.12      1.34 o 
  -5  -1   7       13.47       14.02      1.28 o 
  -4  -1   7       44.54       42.46      1.70 o 
  -3  -1   7        9.78       11.48      0.73 o 
  -2  -1   7      128.48      128.83      2.42 o 
  -1  -1   7      346.03      357.24      5.40 o 
   0  -1   7        3.71        4.69      0.54 o 
   1  -1   7      205.48      221.07      3.66 o 
   2  -1   7      108.16      119.84      4.51 o 
   3  -1   7       49.75       49.09      2.18 o 
   4  -1   7      625.41      587.22     23.46 o 
   5  -1   7        1.13        3.90      1.13 o 
   6  -1   7       10.94       15.05      1.68 o 
  -6   0   7        6.32        6.68      1.24 o 
  -5   0   7        0.25        1.39      1.44 o 
  -4   0   7       28.05       26.37      1.42 o 
  -3   0   7       23.21       20.75      1.21 o 
  -2   0   7       71.04       74.34      2.11 o 
  -1   0   7        0.06       -0.14      0.33 o 
   0   0   7       29.94       27.00      0.94 o 
   1   0   7      635.83      638.02      8.90 o 
   2   0   7        0.45       -0.48      0.52 o 
   3   0   7        0.11        0.00      0.58 o 
   4   0   7       41.72       44.69      1.98 o 
   5   0   7        1.70        3.15      1.68 o 
   6   0   7      107.47      104.60      5.16 o 
  -7   1   7       46.25       52.69      2.21 o 
  -6   1   7        6.97        5.57      1.35 o 
  -5   1   7        9.20       10.03      1.39 o 
  -4   1   7        7.87       10.53      1.32 o 
  -3   1   7       92.66       89.29      4.06 o 
  -2   1   7     1720.81     1752.29     25.85 o 
  -1   1   7     1600.21     1611.88     23.95 o 
   0   1   7      486.94      451.53      6.66 o 
   1   1   7      264.05      276.05      4.50 o 
   2   1   7       60.31       53.14      1.45 o 
   3   1   7      235.83      231.71      4.53 o 
   4   1   7       88.98       87.10      5.11 o 
   5   1   7       24.84       24.91      2.45 o 
   6   1   7       49.90       56.28      3.61 o 
  -7   2   7      104.78      118.83      3.53 o 
  -6   2   7       14.64       15.29      1.40 o 
  -5   2   7        0.92        0.80      1.03 o 
  -4   2   7       61.42       60.36      2.16 o 
  -3   2   7       83.38       84.31      2.74 o 
  -2   2   7        5.96        7.63      1.10 o 
  -1   2   7       96.09       93.67      1.95 o 
   0   2   7      130.73      130.20      2.59 o 
   1   2   7       28.34       25.82      1.03 o 
   2   2   7      558.45      560.46     16.38 o 
   3   2   7      771.75      731.34     25.38 o 
   4   2   7       51.79       56.51      2.60 o 
   5   2   7       29.57       27.11      2.60 o 
   6   2   7        0.00       -0.79      2.09 o 
  -6   3   7        4.39        1.43      1.75 o 
  -5   3   7        0.95       -0.42      0.94 o 
  -4   3   7       93.73       95.77      2.87 o 
  -3   3   7       23.21       24.58      1.51 o 
  -2   3   7      189.95      184.49      4.24 o 
  -1   3   7       22.80       21.46      1.28 o 
   0   3   7       27.73       29.04      1.06 o 
   1   3   7      297.13      299.92      4.92 o 
   2   3   7       11.49       10.90      1.20 o 
   3   3   7      231.17      235.51      5.26 o 
   4   3   7      454.84      466.82     10.15 o 
   5   3   7      112.48       96.08      4.95 o 
  -6   4   7       16.49       16.90      1.41 o 
  -5   4   7        6.18        7.16      3.88 o 
  -4   4   7       11.54       14.64      1.62 o 
  -3   4   7        4.74        4.88      1.59 o 
  -2   4   7        0.01       -1.03      1.04 o 
  -1   4   7       22.94       23.55      1.59 o 
   0   4   7       27.42       23.97      1.17 o 
   1   4   7       63.29       62.11      1.69 o 
   2   4   7        2.55        2.13      1.07 o 
   3   4   7       10.86       12.00      1.75 o 
   4   4   7       21.16       28.68      1.71 o 
   5   4   7        3.25       10.22      1.17 o 
  -5   5   7       21.83       21.40      1.61 o 
  -4   5   7       80.62       77.83      2.74 o 
  -3   5   7        0.60       -0.43      1.15 o 
  -2   5   7        2.83        1.17      1.24 o 
  -1   5   7        0.74        3.20      1.17 o 
   0   5   7      152.18      140.33      3.57 o 
   1   5   7        6.94        9.75      1.79 o 
   2   5   7       25.03       24.45      1.53 o 
   3   5   7       15.37       16.23      1.38 o 
   4   5   7       11.96       12.07      1.91 o 
  -5   6   7       33.06       32.19      1.92 o 
  -4   6   7        6.72        7.14      1.60 o 
  -3   6   7        6.83        6.60      2.04 o 
  -2   6   7        2.73        3.18      1.27 o 
  -1   6   7       13.04       14.29      1.79 o 
   0   6   7      123.27      134.79      5.09 o 
   1   6   7        7.42       10.29      1.88 o 
   2   6   7       98.12       97.40      3.04 o 
   3   6   7       18.20       20.18      1.40 o 
  -4   7   7        2.48        3.41      1.47 o 
  -3   7   7       72.34       70.27      2.73 o 
  -2   7   7       79.81       73.08      2.85 o 
  -1   7   7        1.41       -1.30      1.26 o 
   0   7   7        2.62        6.03      1.62 o 
   1   7   7        0.07       -0.79      1.48 o 
   2   7   7      120.12      137.56      5.60 o 
  -2   8   7        1.69        1.26      1.23 o 
  -1   8   7       15.58       18.48      2.02 o 
   0   8   7       23.33       27.83      2.45 o 
  -1 -10   8        0.70       -1.37      1.95 o 
   0 -10   8        2.02        7.76      2.31 o 
   1 -10   8        2.32       -1.55      1.66 o 
   2 -10   8        0.61        5.41      1.62 o 
  -3  -9   8        0.26        1.30      2.29 o 
  -2  -9   8       87.50       92.21      3.06 o 
  -1  -9   8       38.51       38.01      3.03 o 
   0  -9   8       59.69       56.72      3.47 o 
   1  -9   8       43.10       33.94      2.71 o 
   2  -9   8        2.37        5.49      1.08 o 
   3  -9   8       91.06       88.67      3.04 o 
  -4  -8   8        2.59        3.53      1.41 o 
  -3  -8   8       16.77       15.66      1.44 o 
  -2  -8   8       28.80       27.17      1.71 o 
  -1  -8   8       51.26       56.81      3.65 o 
   0  -8   8        9.21        8.74      2.09 o 
   1  -8   8       45.59       37.53      1.80 o 
   2  -8   8        7.84        8.57      1.04 o 
   3  -8   8       42.89       42.04      2.00 o 
   4  -8   8       14.68       14.31      1.35 o 
  -5  -7   8        1.63        0.85      1.05 o 
  -4  -7   8        4.43        4.14      1.24 o 
  -3  -7   8       30.94       39.22      1.87 o 
  -2  -7   8        6.46       11.64      1.44 o 
  -1  -7   8       28.04       32.16      1.67 o 
   0  -7   8       71.82       63.07      2.26 o 
   1  -7   8       84.53       75.76      2.51 o 
   2  -7   8      207.20      192.15      4.75 o 
   3  -7   8       35.92       32.27      1.76 o 
   4  -7   8       37.90       33.87      1.86 o 
   5  -7   8        0.64        1.37      0.97 o 
  -5  -6   8        6.66        9.11      1.38 o 
  -4  -6   8        7.42        7.95      1.31 o 
  -3  -6   8     1066.87     1039.89     17.00 o 
  -2  -6   8      344.57      327.48      6.58 o 
  -1  -6   8        0.45        0.71      0.73 o 
   0  -6   8       35.35       33.08      1.40 o 
   1  -6   8      114.99      109.50      3.11 o 
   2  -6   8      115.31      118.60      4.33 o 
   3  -6   8       70.43       64.43      2.45 o 
   4  -6   8      108.57      104.94      4.51 o 
   5  -6   8        1.92        1.30      0.99 o 
  -6  -5   8        4.85        5.09      1.48 o 
  -5  -5   8        0.30       -0.94      1.16 o 
  -4  -5   8       76.11       72.32      2.44 o 
  -3  -5   8     1186.95     1200.30     30.97 o 
  -2  -5   8        8.48        9.21      0.82 o 
  -1  -5   8        3.48        5.18      1.30 o 
   0  -5   8      748.03      762.24     10.46 o 
   1  -5   8      284.00      279.95      5.98 o 
   2  -5   8      718.35      679.43     12.34 o 
   3  -5   8      138.06      135.73      3.75 o 
   4  -5   8      103.86       93.13      3.04 o 
   5  -5   8        4.57        3.81      2.44 o 
   6  -5   8       18.00       19.70      1.42 o 
  -6  -4   8       80.47       78.71      3.68 o 
  -5  -4   8      360.63      363.07      7.35 o 
  -4  -4   8       11.39       10.64      1.20 o 
  -3  -4   8        9.42       13.31      1.27 o 
  -2  -4   8       35.22       33.72      1.14 o 
  -1  -4   8       34.44       40.81      1.23 o 
   0  -4   8      471.87      496.79      7.23 o 
   1  -4   8       77.59       85.24      2.50 o 
   2  -4   8       71.01       68.36      2.30 o 
   3  -4   8      243.43      237.23      7.60 o 
   4  -4   8       21.83       21.08      1.44 o 
   5  -4   8       19.24       17.80      1.99 o 
   6  -4   8        7.67       12.84      1.30 o 
  -6  -3   8        0.10       -0.79      1.23 o 
  -5  -3   8       53.25       50.00      2.78 o 
  -4  -3   8       77.83       74.85      1.89 o 
  -3  -3   8       56.96       64.03      1.63 o 
  -2  -3   8      639.02      657.73     10.35 o 
  -1  -3   8      642.52      647.49      9.02 o 
   0  -3   8       47.55       44.96      1.22 o 
   1  -3   8       18.18       21.39      0.83 o 
   2  -3   8       81.37       70.03      2.28 o 
   3  -3   8       14.78       17.43      1.28 o 
   4  -3   8        0.57        0.37      1.06 o 
   5  -3   8       77.18       78.27      2.79 o 
   6  -3   8       18.44       24.87      1.60 o 
  -6  -2   8        3.10        3.14      1.66 o 
  -5  -2   8        1.72        0.75      0.99 o 
  -4  -2   8       16.65       16.38      1.20 o 
  -3  -2   8       28.60       30.40      1.09 o 
  -2  -2   8      206.40      215.77      5.72 o 
  -1  -2   8       21.78       18.98      0.81 o 
   0  -2   8      354.10      369.68      7.49 o 
   1  -2   8      248.90      259.26      4.20 o 
   2  -2   8      383.36      416.03      8.10 o 
   3  -2   8       23.89       19.29      1.32 o 
   4  -2   8       52.15       51.68      3.52 o 
   5  -2   8        2.68        1.45      1.05 o 
   6  -2   8       22.91       25.02      1.61 o 
  -7  -1   8        6.05        8.92      1.48 o 
  -6  -1   8       26.28       29.82      1.64 o 
  -5  -1   8        1.97        6.08      1.14 o 
  -4  -1   8      349.75      323.20      6.43 o 
  -3  -1   8        2.39        4.17      0.92 o 
  -2  -1   8      104.16      102.72      2.08 o 
  -1  -1   8       23.72       22.40      0.85 o 
   0  -1   8      370.76      369.31      5.60 o 
   1  -1   8      188.83      195.69      3.53 o 
   2  -1   8       22.69       21.93      0.91 o 
   3  -1   8       86.51       89.53      3.86 o 
   4  -1   8      468.55      444.45     11.00 o 
   5  -1   8       52.27       55.90      2.31 o 
   6  -1   8        8.90       12.05      1.64 o 
  -7   0   8        5.29        4.33      1.55 o 
  -6   0   8       11.70       13.90      1.32 o 
  -5   0   8       79.02       82.19      2.62 o 
  -4   0   8      415.43      421.09      7.99 o 
  -3   0   8       17.23       17.81      1.20 o 
  -2   0   8        8.66        9.83      0.94 o 
  -1   0   8      193.12      184.82      3.19 o 
   0   0   8       65.44       62.23      1.49 o 
   1   0   8      582.23      557.39      7.99 o 
   2   0   8       48.26       49.58      1.70 o 
   3   0   8      281.58      262.06      4.46 o 
   4   0   8      145.89      137.59      3.95 o 
   5   0   8        6.49       11.31      2.35 o 
   6   0   8        0.01        2.31      1.37 o 
  -6   1   8        6.89       13.42      1.68 o 
  -5   1   8      182.21      188.12      4.55 o 
  -4   1   8        2.73        1.86      1.08 o 
  -3   1   8        4.78        5.81      1.06 o 
  -2   1   8      413.86      412.63      7.68 o 
  -1   1   8        0.44        1.06      0.76 o 
   0   1   8       42.54       44.15      1.37 o 
   1   1   8       82.88       86.76      1.98 o 
   2   1   8       37.49       39.37      1.29 o 
   3   1   8       43.44       44.10      1.45 o 
   4   1   8       42.27       40.38      2.73 o 
   5   1   8       11.08       13.72      1.99 o 
   6   1   8        6.73        6.46      2.02 o 
  -6   2   8        4.24        5.37      1.31 o 
  -5   2   8       58.00       53.14      2.14 o 
  -4   2   8        5.83        9.32      1.33 o 
  -3   2   8        0.00        0.47      1.12 o 
  -2   2   8      668.93      645.80     11.16 o 
  -1   2   8       16.65       14.12      1.53 o 
   0   2   8      179.10      170.43      5.04 o 
   1   2   8       76.85       78.21      1.90 o 
   2   2   8        9.86        9.39      0.85 o 
   3   2   8        0.39        0.40      0.92 o 
   4   2   8      417.05      421.62      8.26 o 
   5   2   8        4.28       11.52      2.02 o 
  -6   3   8        2.03       -1.13      0.90 o 
  -5   3   8        2.91        5.02      1.25 o 
  -4   3   8        5.24        8.86      1.35 o 
  -3   3   8       29.99       26.61      2.24 o 
  -2   3   8       34.00       36.60      1.73 o 
  -1   3   8      161.46      160.54      3.86 o 
   0   3   8       22.00       20.26      1.28 o 
   1   3   8        2.67        2.61      0.76 o 
   2   3   8       46.76       47.30      1.50 o 
   3   3   8      187.58      182.19      4.45 o 
   4   3   8        3.80        4.41      1.13 o 
   5   3   8       44.54       49.31      3.61 o 
  -6   4   8        0.18        0.36      1.16 o 
  -5   4   8       17.07       16.79      3.16 o 
  -4   4   8       21.34       19.40      1.49 o 
  -3   4   8        1.95        1.29      1.20 o 
  -2   4   8      368.64      346.41      7.01 o 
  -1   4   8       39.09       36.97      2.38 o 
   0   4   8       38.32       38.69      1.71 o 
   1   4   8       29.09       24.63      1.11 o 
   2   4   8      198.31      196.83      4.67 o 
   3   4   8       18.88       22.33      1.91 o 
   4   4   8        7.52        5.45      1.52 o 
  -5   5   8        0.81        1.34      1.35 o 
  -4   5   8        8.29       11.38      1.63 o 
  -3   5   8        0.37       -0.77      1.22 o 
  -2   5   8       10.07       13.73      2.04 o 
  -1   5   8       42.50       43.25      1.91 o 
   0   5   8       77.45       73.27      2.44 o 
   1   5   8       32.93       30.72      2.24 o 
   2   5   8        0.47        0.89      0.93 o 
   3   5   8        0.15        0.65      1.37 o 
   4   5   8        6.93        9.78      1.34 o 
  -4   6   8        0.00       -1.20      1.33 o 
  -3   6   8        3.34        4.15      3.01 o 
  -2   6   8       71.17       75.79      2.72 o 
  -1   6   8       49.16       41.22      1.94 o 
   0   6   8        0.02        1.44      1.34 o 
   1   6   8        0.32       -0.04      1.30 o 
   2   6   8        1.19        1.44      1.48 o 
   3   6   8       15.78       17.20      1.66 o 
  -3   7   8        1.49        2.53      1.42 o 
  -2   7   8       22.50       21.20      1.56 o 
  -1   7   8       11.02       13.03      1.84 o 
   0   7   8        5.59        9.67      1.84 o 
   1   7   8      118.21      130.05      5.38 o 
  -1 -10   9        4.49       11.15      2.53 o 
   0 -10   9        1.89        1.55      1.91 o 
   1 -10   9       29.36       31.01      2.56 o 
  -3  -9   9        1.17        2.66      1.22 o 
  -2  -9   9       27.22       29.46      2.04 o 
  -1  -9   9        8.46        5.20      2.20 o 
   0  -9   9       42.21       50.11      3.32 o 
   1  -9   9       55.84       45.92      2.96 o 
   2  -9   9       33.16       39.66      3.79 o 
   3  -9   9       31.20       30.36      1.71 o 
  -4  -8   9        0.53        1.58      1.08 o 
  -3  -8   9       89.88       86.92      2.91 o 
  -2  -8   9       10.75       13.28      1.34 o 
  -1  -8   9        0.55        2.35      1.91 o 
   0  -8   9       40.65       48.34      3.14 o 
   1  -8   9       13.89       13.29      1.22 o 
   2  -8   9        0.04        1.27      0.83 o 
   3  -8   9        6.97        7.91      1.09 o 
   4  -8   9       20.98       21.87      1.58 o 
  -4  -7   9        8.90        9.43      2.27 o 
  -3  -7   9       53.82       48.62      2.83 o 
  -2  -7   9       92.90       92.43      2.84 o 
  -1  -7   9       49.77       49.42      2.11 o 
   0  -7   9      230.00      224.30      6.23 o 
   1  -7   9       22.42       23.67      1.50 o 
   2  -7   9        7.98        8.09      1.10 o 
   3  -7   9       97.82       96.23      3.15 o 
   4  -7   9        7.11        9.61      1.66 o 
   5  -7   9       62.61       66.03      3.30 o 
  -5  -6   9        2.50        3.30      1.08 o 
  -4  -6   9        5.62        6.87      1.21 o 
  -3  -6   9       17.06       13.45      1.31 o 
  -2  -6   9      115.56      112.66      3.13 o 
  -1  -6   9      281.76      282.36      4.76 o 
   0  -6   9      478.71      461.61      8.99 o 
   1  -6   9      409.29      398.92      8.07 o 
   2  -6   9      305.59      269.34     12.93 o 
   3  -6   9      507.95      439.49     19.48 o 
   4  -6   9       15.86       19.78      1.59 o 
   5  -6   9        0.01       -0.57      0.82 o 
  -6  -5   9        0.47       -0.40      1.26 o 
  -5  -5   9      145.90      145.57      3.87 o 
  -4  -5   9       16.67       18.75      1.33 o 
  -3  -5   9        1.21        1.72      1.02 o 
  -2  -5   9       55.56       59.11      1.66 o 
  -1  -5   9      225.18      217.61      3.90 o 
   0  -5   9      425.29      412.39      6.31 o 
   1  -5   9       21.46       20.00      1.31 o 
   2  -5   9      859.40      821.50     14.52 o 
   3  -5   9      135.97      145.03      6.19 o 
   4  -5   9       60.86       59.25      2.34 o 
   5  -5   9       14.32       14.07      2.08 o 
  -6  -4   9       46.19       52.27      2.96 o 
  -5  -4   9        8.77       11.41      1.73 o 
  -4  -4   9       12.14        8.92      1.59 o 
  -3  -4   9      111.23      112.81      2.45 o 
  -2  -4   9      263.64      253.49      4.31 o 
  -1  -4   9       32.40       33.94      1.15 o 
   0  -4   9        5.51        9.44      1.01 o 
   1  -4   9      135.99      135.93      3.51 o 
   2  -4   9        5.49        5.72      1.13 o 
   3  -4   9      537.86      477.39     11.40 o 
   4  -4   9       14.37       12.74      1.27 o 
   5  -4   9        0.84        0.37      0.89 o 
   6  -4   9       35.15       42.02      3.50 o 
  -6  -3   9        0.05       -2.45      1.23 o 
  -5  -3   9       30.62       27.91      2.17 o 
  -4  -3   9       38.77       38.80      1.63 o 
  -3  -3   9       25.95       25.59      1.07 o 
  -2  -3   9      250.82      253.43      4.24 o 
  -1  -3   9      321.98      356.23      5.53 o 
   0  -3   9       14.10       16.31      0.83 o 
   1  -3   9      255.05      269.77      4.40 o 
   2  -3   9        1.54        1.52      0.88 o 
   3  -3   9       13.32       11.38      1.99 o 
   4  -3   9      252.12      215.55     15.35 o 
   5  -3   9       10.56       14.58      1.38 o 
   6  -3   9       10.46       11.03      1.21 o 
  -5  -2   9        2.67        3.75      1.80 o 
  -4  -2   9       14.09       18.12      1.77 o 
  -3  -2   9       31.76       35.42      4.03 o 
  -2  -2   9      139.00      152.81      2.87 o 
  -1  -2   9      413.54      408.56      6.15 o 
   0  -2   9        3.89        6.25      0.62 o 
   1  -2   9       50.58       56.41      1.44 o 
   2  -2   9        0.28       -1.37      1.19 o 
   3  -2   9      232.90      218.92     14.70 o 
   4  -2   9       97.65      105.89      3.88 o 
   5  -2   9        4.00        1.66      1.08 o 
   6  -2   9        2.05        2.17      1.91 o 
  -6  -1   9       24.80       29.45      1.64 o 
  -5  -1   9        0.23       -1.16      1.41 o 
  -4  -1   9        5.56        7.95      1.23 o 
  -3  -1   9       12.08       12.89      1.52 o 
  -2  -1   9      138.18      135.96      3.29 o 
  -1  -1   9      529.57      530.84     12.30 o 
   0  -1   9        2.40        3.16      0.97 o 
   1  -1   9      121.98      118.78      2.66 o 
   2  -1   9       80.22       67.77      2.26 o 
   3  -1   9        1.91        2.82      1.08 o 
   4  -1   9      864.85      817.07     17.52 o 
   5  -1   9       10.85       11.32      1.30 o 
   6  -1   9       48.94       62.24      4.08 o 
  -6   0   9        0.86        0.90      2.20 o 
  -5   0   9        0.04        0.08      1.91 o 
  -4   0   9       58.42       59.81      2.18 o 
  -3   0   9        7.01        9.56      1.11 o 
  -2   0   9      321.65      306.85      6.06 o 
  -1   0   9        1.28        1.81      0.48 o 
   0   0   9        8.28        9.35      0.87 o 
   1   0   9      272.05      268.81      4.46 o 
   2   0   9       16.19       18.51      0.97 o 
   3   0   9      255.61      234.49      7.96 o 
   4   0   9       80.02       73.54      2.67 o 
   5   0   9       21.61       21.66      1.56 o 
   6   0   9        1.93       -0.29      1.48 o 
  -6   1   9       31.47       29.89      1.85 o 
  -5   1   9        8.07        9.07      1.45 o 
  -4   1   9        0.40        0.76      1.00 o 
  -3   1   9       68.81       65.51      2.21 o 
  -2   1   9       32.04       32.45      1.50 o 
  -1   1   9       80.71       83.55      2.42 o 
   0   1   9      212.17      202.79      3.58 o 
   1   1   9       59.76       59.96      1.62 o 
   2   1   9      266.10      261.63      4.51 o 
   3   1   9       45.96       48.08      1.56 o 
   4   1   9       15.04       17.18      1.35 o 
   5   1   9        0.08       -0.94      1.37 o 
  -6   2   9      115.31      110.79      3.41 o 
  -5   2   9       19.36       16.90      2.33 o 
  -4   2   9        1.07        1.40      1.05 o 
  -3   2   9        2.95        4.73      2.08 o 
  -2   2   9        0.70       -0.41      0.97 o 
  -1   2   9       54.92       55.58      1.98 o 
   0   2   9        0.23       -0.08      0.90 o 
   1   2   9       92.21       88.74      2.09 o 
   2   2   9        2.82        1.65      0.87 o 
   3   2   9       19.31       18.46      1.05 o 
   4   2   9       11.88       12.42      1.88 o 
   5   2   9       22.52       25.09      2.49 o 
  -6   3   9        0.09       -0.49      1.04 o 
  -5   3   9        5.98        5.10      1.26 o 
  -4   3   9        0.00        0.38      1.03 o 
  -3   3   9     2045.70     1853.75     45.25 o 
  -2   3   9      484.32      442.50      8.38 o 
  -1   3   9       10.23       10.10      1.37 o 
   0   3   9       61.78       61.69      2.18 o 
   1   3   9        4.69        9.24      0.98 o 
   2   3   9      221.83      221.16      4.07 o 
   3   3   9        7.88        9.02      1.37 o 
   4   3   9       45.76       50.79      3.39 o 
   5   3   9        1.13       -0.18      1.95 o 
  -5   4   9       36.96       35.70      3.05 o 
  -4   4   9        7.09        8.47      2.54 o 
  -3   4   9       97.44       92.77      3.38 o 
  -2   4   9       10.30       10.57      1.35 o 
  -1   4   9        3.20        2.47      1.15 o 
   0   4   9      113.34      108.91      3.05 o 
   1   4   9       25.27       26.15      1.41 o 
   2   4   9        2.77        5.11      1.19 o 
   3   4   9       64.84       67.33      2.55 o 
   4   4   9       14.58       16.92      1.37 o 
  -5   5   9       31.44       31.80      1.96 o 
  -4   5   9        0.13       -2.31      1.15 o 
  -3   5   9       23.48       18.33      1.64 o 
  -2   5   9        0.44       -0.25      1.23 o 
  -1   5   9       15.97       16.72      1.35 o 
   0   5   9        3.07        1.81      1.01 o 
   1   5   9        0.52       -0.83      1.16 o 
   2   5   9        0.04       -1.30      1.41 o 
   3   5   9       85.71       87.48      2.96 o 
  -4   6   9        4.36        7.11      1.72 o 
  -3   6   9        0.15       -1.19      1.62 o 
  -2   6   9        9.48       11.10      2.24 o 
  -1   6   9       26.97       26.11      1.59 o 
   0   6   9        3.71        7.22      1.77 o 
   1   6   9        2.01       -0.32      1.37 o 
   2   6   9        3.15        2.85      1.80 o 
  -2   7   9        8.38       11.61      1.44 o 
  -1   7   9        7.36        9.10      1.84 o 
   0   7   9       18.85       22.17      2.09 o 
  -2  -9  10        7.82       12.82      2.20 o 
  -1  -9  10        3.78        7.94      2.17 o 
   0  -9  10        2.09        4.73      1.95 o 
   1  -9  10       14.01       14.84      1.91 o 
   2  -9  10       43.03       47.17      2.08 o 
   3  -9  10        0.23       -0.83      1.46 o 
  -3  -8  10       97.94       96.70      3.09 o 
  -2  -8  10        9.81       11.77      1.39 o 
  -1  -8  10       10.13        7.83      2.06 o 
   0  -8  10        5.67        8.99      2.06 o 
   1  -8  10       13.88       12.12      1.19 o 
   2  -8  10       32.26       34.50      1.76 o 
   3  -8  10       23.49       24.35      1.63 o 
   4  -8  10        0.26        5.88      1.48 o 
  -4  -7  10       14.84       14.93      1.31 o 
  -3  -7  10        0.07       -0.27      1.82 o 
  -2  -7  10      276.62      271.81      5.85 o 
  -1  -7  10      119.59      113.32      3.06 o 
   0  -7  10      439.74      413.31     11.98 o 
   1  -7  10      152.93      144.67      3.92 o 
   2  -7  10        3.05        2.58      1.07 o 
   3  -7  10       14.75       18.96      1.90 o 
   4  -7  10       16.65       15.32      1.31 o 
  -5  -6  10       19.85       21.30      1.95 o 
  -4  -6  10        5.74        7.28      1.99 o 
  -3  -6  10      292.88      289.31      6.15 o 
  -2  -6  10        2.26        4.25      1.08 o 
  -1  -6  10       30.17       31.24      1.22 o 
   0  -6  10      429.69      447.56      8.81 o 
   1  -6  10       59.11       60.70      2.26 o 
   2  -6  10       35.00       30.08      1.67 o 
   3  -6  10        3.79        9.67      1.45 o 
   4  -6  10       95.71       81.58      2.87 o 
   5  -6  10       28.74       29.04      1.72 o 
  -5  -5  10       24.84       27.62      2.24 o 
  -4  -5  10      116.08      112.82      3.18 o 
  -3  -5  10       44.29       45.54      1.88 o 
  -2  -5  10       54.91       55.54      1.61 o 
  -1  -5  10       76.69       76.05      1.89 o 
   0  -5  10      178.78      173.86      4.24 o 
   1  -5  10       47.01       44.97      2.85 o 
   2  -5  10       52.20       47.11      2.09 o 
   3  -5  10      342.50      296.41      9.10 o 
   4  -5  10        0.51       -0.89      0.84 o 
   5  -5  10       70.21       66.86      2.63 o 
  -6  -4  10       19.02       19.60      1.95 o 
  -5  -4  10        0.98       -0.04      1.34 o 
  -4  -4  10       42.41       41.08      2.49 o 
  -3  -4  10      138.29      129.72      2.74 o 
  -2  -4  10       14.72       14.43      0.92 o 
  -1  -4  10        3.65        6.07      1.75 o 
   0  -4  10       59.20       67.62      1.66 o 
   1  -4  10      264.99      258.61      5.69 o 
   2  -4  10        2.60        2.83      1.12 o 
   3  -4  10       12.85       15.90      2.20 o 
   4  -4  10        8.91        9.93      1.19 o 
   5  -4  10        0.50       -1.16      1.12 o 
  -6  -3  10       53.61       56.10      3.18 o 
  -5  -3  10       19.61       16.86      1.95 o 
  -4  -3  10        6.12        5.83      1.10 o 
  -3  -3  10       67.46       63.12      2.11 o 
  -2  -3  10       19.66       18.90      0.95 o 
  -1  -3  10      382.30      393.46      6.04 o 
   0  -3  10       44.94       46.37      1.32 o 
   1  -3  10       86.49       92.62      2.76 o 
   2  -3  10        0.92        0.83      0.91 o 
   3  -3  10        4.66        5.52      1.14 o 
   4  -3  10       38.41       35.30      1.85 o 
   5  -3  10       78.44       71.14      2.70 o 
  -6  -2  10      124.00      123.70      4.80 o 
  -5  -2  10       10.00       12.21      1.25 o 
  -4  -2  10        0.86       -1.09      0.83 o 
  -3  -2  10       52.46       49.89      2.08 o 
  -2  -2  10        1.00        0.63      0.54 o 
  -1  -2  10       36.26       37.54      1.24 o 
   0  -2  10       19.72       19.07      0.89 o 
   1  -2  10        1.89        1.52      0.58 o 
   2  -2  10      278.70      263.39      5.82 o 
   3  -2  10      218.46      203.37      4.95 o 
   4  -2  10      238.12      216.92      5.34 o 
   5  -2  10       86.34       71.91      2.76 o 
  -6  -1  10        1.57        2.55      2.13 o 
  -5  -1  10       10.46       12.85      2.17 o 
  -4  -1  10       32.58       30.01      1.60 o 
  -3  -1  10      205.10      202.89      4.57 o 
  -2  -1  10       14.07       16.59      1.22 o 
  -1  -1  10       45.61       48.98      2.13 o 
   0  -1  10      626.34      608.06      8.66 o 
   1  -1  10        0.22        0.64      0.58 o 
   2  -1  10       60.14       52.81      2.00 o 
   3  -1  10        6.63       10.69      1.41 o 
   4  -1  10        0.13       -0.80      1.70 o 
   5  -1  10       83.41       82.75      3.00 o 
  -6   0  10        3.85        4.02      1.34 o 
  -5   0  10       67.40       63.13      2.42 o 
  -4   0  10       10.72       12.20      1.46 o 
  -3   0  10       94.00       95.02      3.76 o 
  -2   0  10        4.18        5.78      1.03 o 
  -1   0  10      174.14      174.48      3.98 o 
   0   0  10        7.65        6.64      0.76 o 
   1   0  10      255.22      256.56      4.37 o 
   2   0  10        3.07        3.15      0.74 o 
   3   0  10      179.72      177.00      4.50 o 
   4   0  10       80.60       77.88      2.79 o 
   5   0  10       81.60       88.02      4.69 o 
  -6   1  10        0.62        2.49      1.97 o 
  -5   1  10        2.40        2.78      1.28 o 
  -4   1  10       13.62       14.06      1.25 o 
  -3   1  10        9.67       12.15      1.41 o 
  -2   1  10        0.80        1.47      1.06 o 
  -1   1  10        5.21        6.74      1.11 o 
   0   1  10      205.79      211.94      4.98 o 
   1   1  10        3.94        4.06      0.76 o 
   2   1  10        0.00       -0.27      0.76 o 
   3   1  10       26.78       28.13      1.56 o 
   4   1  10        3.21        2.93      1.70 o 
   5   1  10       49.58       51.48      3.36 o 
  -6   2  10        0.00        0.41      1.19 o 
  -5   2  10       18.40       16.26      1.42 o 
  -4   2  10        0.00       -0.76      1.77 o 
  -3   2  10      149.25      134.49      3.58 o 
  -2   2  10     1423.44     1304.53     20.40 o 
  -1   2  10      292.24      276.92      5.80 o 
   0   2  10       30.07       28.39      1.57 o 
   1   2  10        3.20        3.54      1.25 o 
   2   2  10       26.85       28.69      1.41 o 
   3   2  10      201.15      207.96      4.83 o 
   4   2  10       46.39       48.81      3.18 o 
   5   2  10        8.22       13.21      1.91 o 
  -5   3  10        0.80        0.51      1.17 o 
  -4   3  10       24.27       21.16      1.93 o 
  -3   3  10        6.08        7.29      1.39 o 
  -2   3  10       61.28       57.86      2.23 o 
  -1   3  10       39.61       43.81      1.90 o 
   0   3  10        9.73       10.38      1.20 o 
   1   3  10      286.18      289.19      6.03 o 
   2   3  10      273.03      278.93      5.31 o 
   3   3  10       57.06       55.78      2.25 o 
   4   3  10       10.24       15.56      2.49 o 
  -5   4  10        0.33        0.32      1.18 o 
  -4   4  10        0.30       -2.42      1.21 o 
  -3   4  10        5.57        5.78      1.45 o 
  -2   4  10       54.64       51.90      2.18 o 
  -1   4  10        3.44        3.19      1.21 o 
   0   4  10        4.45        8.51      1.09 o 
   1   4  10       30.67       26.12      1.41 o 
   2   4  10       71.62       78.45      3.68 o 
   3   4  10      287.39      312.83      6.82 o 
  -4   5  10        2.32        3.20      1.52 o 
  -3   5  10        0.00       -0.85      1.28 o 
  -2   5  10        4.38        5.27      1.42 o 
  -1   5  10       12.43       13.97      1.37 o 
   0   5  10       19.68       18.09      1.26 o 
   1   5  10        0.50       -1.19      1.01 o 
   2   5  10       15.59       17.36      2.13 o 
   3   5  10        8.10       15.59      2.09 o 
  -3   6  10        0.03       -2.54      1.27 o 
  -2   6  10        1.43       -1.12      1.25 o 
  -1   6  10       15.42       14.55      1.84 o 
   0   6  10       23.36       24.62      2.24 o 
   1   6  10        4.27        4.95      1.62 o 
  -2  -9  11        0.03       -1.01      1.84 o 
  -1  -9  11        1.90       -0.11      1.80 o 
   0  -9  11        5.66        3.03      1.66 o 
   1  -9  11        0.43        1.66      1.34 o 
   2  -9  11       15.70       20.83      2.09 o 
  -3  -8  11        9.87       12.04      1.55 o 
  -2  -8  11        0.54        1.58      1.00 o 
  -1  -8  11        5.58        2.24      1.80 o 
   0  -8  11      248.66      233.30      7.95 o 
   1  -8  11       31.88       39.45      1.90 o 
   2  -8  11       41.90       43.89      2.05 o 
   3  -8  11       30.41       33.02      1.85 o 
  -4  -7  11        4.27        7.09      1.14 o 
  -3  -7  11       10.18       11.86      1.52 o 
  -2  -7  11       20.44       24.13      1.45 o 
  -1  -7  11       16.66       13.18      1.95 o 
   0  -7  11       32.43       26.27      1.58 o 
   1  -7  11        4.98        7.39      1.28 o 
   2  -7  11       51.93       49.08      2.14 o 
   3  -7  11       35.73       30.99      1.80 o 
   4  -7  11       10.44       15.31      1.62 o 
  -5  -6  11       41.10       47.73      2.85 o 
  -4  -6  11        3.20        5.32      1.14 o 
  -3  -6  11       79.18       80.00      2.58 o 
  -2  -6  11        2.90        2.44      0.97 o 
  -1  -6  11        0.37        1.50      0.84 o 
   0  -6  11      191.84      187.08      4.61 o 
   1  -6  11       39.44       41.03      1.88 o 
   2  -6  11        4.47        6.85      1.35 o 
   3  -6  11      133.26      126.07      3.77 o 
   4  -6  11        0.06        2.10      1.17 o 
  -5  -5  11        6.97       11.01      1.66 o 
  -4  -5  11      507.97      517.74     13.19 o 
  -3  -5  11      247.36      244.22      5.31 o 
  -2  -5  11       24.19       25.69      1.13 o 
  -1  -5  11       50.06       52.24      1.54 o 
   0  -5  11       72.91       69.14      2.37 o 
   1  -5  11      131.31      128.31      4.06 o 
   2  -5  11       11.45       12.25      1.73 o 
   3  -5  11      202.65      188.10      4.86 o 
   4  -5  11        1.22       -0.15      1.05 o 
   5  -5  11        2.44        1.37      0.94 o 
  -5  -4  11        1.13        1.70      1.48 o 
  -4  -4  11      287.48      292.26      8.49 o 
  -3  -4  11       72.18       75.25      2.40 o 
  -2  -4  11        1.26        2.09      0.96 o 
  -1  -4  11      357.52      382.23      5.99 o 
   0  -4  11       87.29       94.20      2.81 o 
   1  -4  11      172.66      168.97      4.25 o 
   2  -4  11      245.35      244.32      7.60 o 
   3  -4  11      108.01      101.59      3.18 o 
   4  -4  11        3.26        3.21      1.22 o 
   5  -4  11       22.81       24.16      2.08 o 
  -6  -3  11      203.09      195.25      6.68 o 
  -5  -3  11        0.06       -2.02      1.01 o 
  -4  -3  11       23.68       22.50      1.34 o 
  -3  -3  11        3.04        5.82      1.09 o 
  -2  -3  11       82.68       81.22      1.95 o 
  -1  -3  11      109.55      116.09      2.42 o 
   0  -3  11      147.46      146.73      2.86 o 
   1  -3  11       71.65       66.62      4.77 o 
   2  -3  11      150.25      149.71      4.33 o 
   3  -3  11        9.25       10.71      1.44 o 
   4  -3  11       11.14       12.21      1.64 o 
   5  -3  11       48.25       59.69      2.80 o 
  -6  -2  11        0.22       -2.53      1.26 o 
  -5  -2  11        0.06        0.84      0.99 o 
  -4  -2  11       38.75       46.45      4.66 o 
  -3  -2  11      187.58      185.49      4.33 o 
  -2  -2  11       83.44       82.27      2.50 o 
  -1  -2  11        9.95        8.28      0.78 o 
   0  -2  11       25.26       25.71      1.03 o 
   1  -2  11        3.96        3.93      0.92 o 
   2  -2  11       17.93       18.17      1.38 o 
   3  -2  11        0.06       -0.63      1.00 o 
   4  -2  11       68.58       62.67      2.48 o 
   5  -2  11       16.73       19.66      1.55 o 
  -6  -1  11        1.23        1.83      1.48 o 
  -5  -1  11       14.26       15.09      1.34 o 
  -4  -1  11       64.26       56.73      4.95 o 
  -3  -1  11        0.10       -0.85      0.96 o 
  -2  -1  11       74.76       71.27      2.32 o 
  -1  -1  11       23.79       29.46      1.84 o 
   0  -1  11      295.40      301.27      4.93 o 
   1  -1  11       39.73       45.28      1.42 o 
   2  -1  11       35.86       38.22      1.80 o 
   3  -1  11      173.45      164.72      6.64 o 
   4  -1  11        0.00        0.06      1.07 o 
   5  -1  11        0.65        2.31      1.23 o 
  -6   0  11        3.33        3.30      1.39 o 
  -5   0  11      118.66      121.40      3.54 o 
  -4   0  11        0.36        1.16      1.80 o 
  -3   0  11       10.23       10.85      1.16 o 
  -2   0  11        1.15        1.01      0.89 o 
  -1   0  11       51.91       50.72      1.91 o 
   0   0  11       98.94       98.05      2.76 o 
   1   0  11       18.15       19.09      1.08 o 
   2   0  11       58.95       60.48      2.24 o 
   3   0  11      240.84      244.92      5.77 o 
   4   0  11       73.02       70.48      2.67 o 
   5   0  11        9.19       13.07      2.27 o 
  -6   1  11       65.90       71.25      2.69 o 
  -5   1  11       47.42       43.34      2.04 o 
  -4   1  11       19.72       16.97      2.08 o 
  -3   1  11       60.60       65.96      2.29 o 
  -2   1  11      150.12      142.71      4.48 o 
  -1   1  11      253.89      241.95      5.22 o 
   0   1  11        0.06        0.90      1.01 o 
   1   1  11       19.52       19.15      1.05 o 
   2   1  11       28.20       29.04      1.21 o 
   3   1  11      136.73      145.79      3.97 o 
   4   1  11       35.72       40.11      2.85 o 
  -5   2  11        3.66        3.76      2.09 o 
  -4   2  11        1.38       -0.02      1.03 o 
  -3   2  11      118.04      114.55      3.29 o 
  -2   2  11        4.57        2.89      1.19 o 
  -1   2  11       32.52       29.32      1.61 o 
   0   2  11       13.61       16.60      1.84 o 
   1   2  11       23.55       21.39      1.38 o 
   2   2  11       55.12       60.15      1.75 o 
   3   2  11       76.83       75.56      2.96 o 
   4   2  11        6.09       10.00      2.02 o 
  -5   3  11       12.40       14.67      1.42 o 
  -4   3  11        9.60       11.44      1.62 o 
  -3   3  11       90.98       81.36      2.80 o 
  -2   3  11       29.39       27.51      1.63 o 
  -1   3  11        0.93        0.11      1.02 o 
   0   3  11       95.57       95.65      2.91 o 
   1   3  11       22.97       22.30      1.64 o 
   2   3  11        4.57        7.44      2.62 o 
   3   3  11      162.45      177.81      4.53 o 
   4   3  11       11.97       12.71      2.60 o 
  -4   4  11       13.98       13.97      1.51 o 
  -3   4  11        2.33        4.08      1.93 o 
  -2   4  11       17.93       18.04      2.24 o 
  -1   4  11        6.16        9.37      1.50 o 
   0   4  11        1.70        1.23      0.94 o 
   1   4  11       16.72       21.20      2.74 o 
   2   4  11       45.07       44.95      2.74 o 
   3   4  11       20.90       25.74      2.42 o 
  -3   5  11       55.61       51.70      2.41 o 
  -2   5  11        1.21       -1.49      1.20 o 
  -1   5  11       38.67       37.07      1.85 o 
   1   5  11       31.43       33.32      2.38 o 
   2   5  11       19.97       24.73      2.42 o 
  -2   6  11       24.68       30.79      1.89 o 
  -1   6  11        0.45        0.36      1.26 o 
   0   6  11        2.34        3.03      1.37 o 
  -1  -9  12       13.68       17.98      2.24 o 
   0  -9  12        0.00        0.40      1.37 o 
   1  -9  12       12.70       18.56      1.91 o 
  -3  -8  12       20.95       30.72      1.64 o 
  -2  -8  12       16.13       16.43      2.09 o 
  -1  -8  12       27.00       38.27      2.78 o 
   0  -8  12       25.95       21.84      2.09 o 
   1  -8  12       64.50       63.00      2.46 o 
   2  -8  12       37.39       31.26      1.77 o 
   3  -8  12       10.30       14.09      1.49 o 
  -4  -7  12        2.15        2.71      1.26 o 
  -3  -7  12       80.22       81.28      2.66 o 
  -2  -7  12       26.05       28.26      1.52 o 
  -1  -7  12        0.40        3.03      1.70 o 
   0  -7  12        5.49        8.32      1.29 o 
   1  -7  12       50.36       49.28      2.13 o 
   2  -7  12       63.84       63.27      2.55 o 
   3  -7  12       11.97       12.36      1.36 o 
  -4  -6  12       45.89       46.68      2.74 o 
  -3  -6  12      105.23      109.19      3.13 o 
  -2  -6  12       18.41       18.29      2.15 o 
  -1  -6  12      143.67      140.35      3.74 o 
   0  -6  12       63.36       64.35      2.37 o 
   1  -6  12        8.16        9.93      1.40 o 
   2  -6  12      114.60      113.16      3.48 o 
   3  -6  12       16.12       16.67      1.39 o 
   4  -6  12       25.73       34.92      1.85 o 
  -5  -5  12       33.68       39.93      2.67 o 
  -4  -5  12        0.15        3.25      1.44 o 
  -3  -5  12       55.64       55.42      2.92 o 
  -2  -5  12       84.04       83.32      2.09 o 
  -1  -5  12      136.17      137.31      3.47 o 
   0  -5  12      571.97      571.30     10.81 o 
   1  -5  12      241.80      232.19      5.49 o 
   2  -5  12      439.48      427.80     13.22 o 
   3  -5  12        0.13       -1.03      1.25 o 
   4  -5  12        1.15        3.86      1.16 o 
  -3  -4  12       29.06       32.41      1.97 o 
  -2  -4  12      143.35      143.86      3.60 o 
  -1  -4  12       88.77       93.27      2.18 o 
   0  -4  12        0.70        1.16      0.95 o 
   1  -4  12      331.53      320.01      6.87 o 
   2  -4  12      329.25      318.91      6.96 o 
   3  -4  12       87.11       82.03      2.86 o 
   4  -4  12       42.78       35.85      3.21 o 
  -5  -3  12        0.04        0.07      1.26 o 
  -4  -3  12       22.28       24.42      2.91 o 
  -3  -3  12       26.32       22.80      1.42 o 
  -2  -3  12        9.28       12.37      1.36 o 
  -1  -3  12       13.20       15.45      0.97 o 
   0  -3  12       58.21       57.97      1.60 o 
   1  -3  12       17.18       16.37      1.32 o 
   2  -3  12      287.61      274.19      6.57 o 
   3  -3  12       25.73       23.45      1.54 o 
   4  -3  12        0.01       -0.61      1.62 o 
   5  -3  12       16.67       20.60      1.60 o 
  -5  -2  12        0.14        1.74      1.25 o 
  -4  -2  12        5.53        5.91      1.26 o 
  -3  -2  12      215.90      199.57      4.65 o 
  -2  -2  12       21.34       25.15      2.17 o 
  -1  -2  12       81.36       81.68      2.55 o 
   0  -2  12       24.22       25.22      1.04 o 
   1  -2  12       46.87       46.44      1.92 o 
   2  -2  12       81.83       81.36      2.73 o 
   3  -2  12       56.67       56.00      2.27 o 
   4  -2  12       19.53       16.30      1.44 o 
   5  -2  12        1.53        2.96      1.31 o 
  -5  -1  12        0.03       -1.01      1.04 o 
  -4  -1  12        7.58        9.07      1.38 o 
  -3  -1  12       20.48       20.95      1.38 o 
  -2  -1  12       98.50       97.66      2.84 o 
  -1  -1  12        8.49       10.58      1.28 o 
   0  -1  12       23.33       25.86      1.42 o 
   1  -1  12        6.42        9.15      1.30 o 
   2  -1  12      118.52      124.07      3.52 o 
   3  -1  12      115.05      108.20      3.92 o 
   4  -1  12        0.17        0.03      1.32 o 
  -5   0  12       34.53       35.74      1.86 o 
  -4   0  12       14.56       15.72      1.34 o 
  -3   0  12        0.08        0.36      1.12 o 
  -2   0  12        7.82       10.43      1.21 o 
  -1   0  12      191.52      180.99      4.27 o 
   0   0  12      312.07      301.71      6.90 o 
   1   0  12       81.74       84.42      2.56 o 
   2   0  12       10.03       11.56      1.75 o 
   3   0  12      286.64      278.98      6.43 o 
   4   0  12      106.41       99.78      3.31 o 
  -5   1  12       46.19       45.95      2.15 o 
  -4   1  12        0.19       -1.13      0.95 o 
  -3   1  12       41.94       42.30      1.86 o 
  -2   1  12       19.03       16.18      1.30 o 
  -1   1  12        1.54        1.81      1.05 o 
   0   1  12      102.35       99.83      2.92 o 
   1   1  12        8.64       11.01      1.15 o 
   2   1  12       81.44       86.44      3.07 o 
   3   1  12       61.39       70.17      2.67 o 
   4   1  12       20.92       25.99      2.38 o 
  -5   2  12        5.52        8.39      1.51 o 
  -4   2  12        0.20        1.34      1.07 o 
  -3   2  12       19.17       15.07      1.29 o 
  -2   2  12        8.76       10.03      1.38 o 
  -1   2  12        2.73        2.63      1.30 o 
   0   2  12       99.67       91.30      2.84 o 
   1   2  12        7.91        9.84      1.19 o 
   2   2  12        4.35        5.31      1.01 o 
   3   2  12       22.00       22.09      2.06 o 
  -4   3  12        0.79       -0.89      1.09 o 
  -3   3  12        0.80       -1.27      1.14 o 
  -2   3  12        5.56        7.19      1.36 o 
  -1   3  12        1.08        0.02      1.05 o 
   0   3  12       12.75       15.47      1.28 o 
   1   3  12        5.55        6.84      2.67 o 
   2   3  12       22.13       25.99      2.02 o 
  -4   4  12      323.14      279.66      6.50 o 
  -3   4  12      257.77      215.00      6.88 o 
  -2   4  12        8.06        7.35      1.51 o 
  -1   4  12       11.99       12.40      1.24 o 
   0   4  12       33.13       33.55      1.66 o 
   1   4  12       33.97       36.71      2.49 o 
   2   4  12        0.21        3.21      1.30 o 
  -2   5  12       16.84       20.36      3.05 o 
  -1   5  12        0.83        0.76      1.14 o 
   0   5  12       29.49       38.01      2.64 o 
   1   5  12        6.40       11.84      1.62 o 
  -2  -8  13       38.62       40.40      2.89 o 
  -1  -8  13       15.38       13.21      2.20 o 
   0  -8  13        0.61       -1.23      1.26 o 
   1  -8  13        9.41       13.57      1.31 o 
   2  -8  13       12.30       14.32      1.52 o 
  -3  -7  13        0.01        1.34      1.16 o 
  -2  -7  13        3.02        3.97      1.77 o 
  -1  -7  13        1.79        1.54      0.88 o 
   0  -7  13        7.64        7.89      1.30 o 
   1  -7  13       16.06       16.21      1.39 o 
   2  -7  13       30.48       31.53      1.86 o 
   3  -7  13        3.35        5.87      2.65 o 
  -4  -6  13       13.87       13.14      1.70 o 
  -3  -6  13       88.65       92.28      3.86 o 
  -2  -6  13       25.16       26.11      2.17 o 
  -1  -6  13      275.96      271.77     11.27 o 
   0  -6  13      170.32      161.05      4.23 o 
   1  -6  13       36.87       37.27      1.88 o 
   2  -6  13        1.03        3.05      1.25 o 
   3  -6  13        9.87       10.37      1.28 o 
  -2  -5  13        1.10        1.63      1.28 o 
  -1  -5  13      329.45      339.81     11.20 o 
   0  -5  13       18.80       19.44      1.40 o 
   1  -5  13        5.51        7.01      1.31 o 
   2  -5  13        0.10        2.57      1.10 o 
   3  -5  13       26.82       25.18      1.59 o 
   4  -5  13       98.44       98.19      5.87 o 
  -5  -4  13       10.03       10.14      1.55 o 
  -4  -4  13       63.75       65.53      3.25 o 
  -3  -4  13       25.51       26.75      1.52 o 
  -2  -4  13       52.82       54.29      2.40 o 
  -1  -4  13       90.67       93.41      2.21 o 
   0  -4  13        8.31       11.91      1.97 o 
   1  -4  13       13.72       18.21      1.47 o 
   2  -4  13      228.87      217.53      6.46 o 
   3  -4  13       16.56       17.90      1.40 o 
   4  -4  13       86.36       79.37      2.96 o 
  -5  -3  13       27.23       25.38      2.27 o 
  -4  -3  13       48.08       49.12      2.02 o 
  -3  -3  13       32.70       31.04      1.66 o 
  -2  -3  13       33.34       32.25      1.95 o 
  -1  -3  13        0.88       -0.79      1.06 o 
   0  -3  13       26.12       27.91      1.54 o 
   1  -3  13       37.40       35.08      1.71 o 
   2  -3  13        3.43        5.01      1.10 o 
   3  -3  13       12.32       12.63      1.31 o 
   4  -3  13       20.16       22.68      2.65 o 
  -5  -2  13        0.13       -1.20      1.99 o 
  -4  -2  13       30.20       31.39      1.70 o 
  -3  -2  13        4.16        7.53      1.28 o 
  -2  -2  13      148.68      150.59      3.81 o 
  -1  -2  13        3.28        6.00      1.06 o 
   0  -2  13       46.44       43.21      1.73 o 
   1  -2  13        0.09       -0.48      0.77 o 
   2  -2  13        4.05        6.60      1.19 o 
   3  -2  13       10.35       11.50      1.24 o 
   4  -2  13       39.31       37.39      2.00 o 
  -5  -1  13       16.76       16.51      1.41 o 
  -4  -1  13        0.18        1.34      1.41 o 
  -3  -1  13       41.31       37.39      1.74 o 
  -2  -1  13       59.73       63.64      2.25 o 
  -1  -1  13       54.17       53.76      3.25 o 
   0  -1  13       31.77       32.98      1.58 o 
   1  -1  13        1.79        3.18      1.70 o 
   2  -1  13        0.77        1.68      1.41 o 
   3  -1  13      289.61      278.41     11.65 o 
   4  -1  13       46.97       43.88      2.21 o 
  -5   0  13        0.71       -1.40      1.01 o 
  -4   0  13       77.05       77.81      2.67 o 
  -3   0  13        2.89        4.77      1.12 o 
  -2   0  13       21.01       19.01      1.32 o 
  -1   0  13      154.49      152.90      3.88 o 
   0   0  13        5.19        5.57      2.47 o 
   1   0  13       41.50       40.68      1.81 o 
   2   0  13        0.81        2.64      1.55 o 
   3   0  13        0.57        0.59      1.02 o 
   4   0  13      102.01      106.63      4.98 o 
  -5   1  13        2.91        4.97      1.29 o 
  -4   1  13        0.12       -1.64      1.41 o 
  -3   1  13       31.58       29.25      3.01 o 
  -2   1  13        9.66       11.58      1.24 o 
  -1   1  13       14.70       13.44      1.29 o 
   0   1  13       25.25       24.15      1.52 o 
   1   1  13       55.01       52.74      3.00 o 
   2   1  13      141.20      143.53      5.60 o 
   3   1  13       16.05       16.89      1.70 o 
  -4   2  13        0.13        1.57      1.09 o 
  -3   2  13        0.81        0.05      1.93 o 
  -2   2  13        0.00       -1.61      0.92 o 
  -1   2  13       42.81       38.48      1.84 o 
   0   2  13        9.88        9.84      1.48 o 
   1   2  13        0.83       -0.18      1.70 o 
   2   2  13       18.12       22.20      1.99 o 
  -4   3  13       91.77       76.77      2.85 o 
  -3   3  13      384.15      316.29      6.97 o 
  -2   3  13        2.11        8.24      1.44 o 
  -1   3  13       52.62       43.40      1.99 o 
   0   3  13        0.22       -1.27      0.94 o 
   1   3  13       26.26       25.35      2.47 o 
   2   3  13       78.27       87.23      3.86 o 
  -3   4  13       46.28       45.56      2.25 o 
  -2   4  13       22.13       28.05      1.88 o 
  -1   4  13       24.98       25.45      1.59 o 
   0   4  13       43.55       36.18      2.38 o 
   1   4  13       22.08       23.72      1.99 o 
  -1  -8  14        0.58        2.27      1.19 o 
   0  -8  14        1.52        0.11      2.22 o 
   1  -8  14        9.32       12.80      1.30 o 
  -2  -7  14        6.28        8.16      1.70 o 
  -1  -7  14      151.76      157.40      6.32 o 
   0  -7  14        0.05        1.46      2.87 o 
   1  -7  14       50.32       48.49      2.19 o 
   2  -7  14       37.38       41.40      2.14 o 
  -2  -6  14       16.55       18.77      1.84 o 
  -1  -6  14       29.50       30.89      2.18 o 
   0  -6  14        2.89        2.43      1.00 o 
   1  -6  14        9.46       12.40      1.68 o 
   2  -6  14       14.30       12.75      1.38 o 
   3  -6  14        0.11        0.69      2.85 o 
  -4  -5  14       33.90       32.27      2.24 o 
  -3  -5  14        0.15       -1.34      1.05 o 
  -2  -5  14        0.59        0.79      0.90 o 
  -1  -5  14      107.70      119.65      5.05 o 
   0  -5  14        4.06        4.45      1.17 o 
   1  -5  14       17.65       17.22      1.55 o 
   2  -5  14       94.35       88.52      3.02 o 
   3  -5  14        2.50        1.74      0.95 o 
  -4  -4  14      181.23      180.80      6.17 o 
  -3  -4  14       10.04       12.05      1.25 o 
  -2  -4  14        5.98       12.62      1.45 o 
  -1  -4  14      109.33      113.99      4.91 o 
   0  -4  14       17.72       21.68      1.97 o 
   1  -4  14       37.53       35.71      1.75 o 
   2  -4  14       45.38       47.80      3.79 o 
   3  -4  14       14.34       16.67      1.38 o 
  -4  -3  14       39.52       42.04      1.90 o 
  -3  -3  14        3.69        2.29      1.13 o 
  -2  -3  14      108.55      119.38      3.31 o 
  -1  -3  14       12.47       10.51      1.61 o 
   0  -3  14       23.67       21.66      2.17 o 
   1  -3  14      149.19      160.13      4.20 o 
   2  -3  14       95.21       92.20      5.92 o 
   3  -3  14        3.21        5.61      1.19 o 
  -4  -2  14       26.76       22.85      1.50 o 
  -3  -2  14        5.37        7.10      1.25 o 
  -2  -2  14      127.34      121.80      3.38 o 
  -1  -2  14        2.95        3.93      1.02 o 
   0  -2  14        2.93       -0.36      1.48 o 
   1  -2  14      253.09      248.33      8.41 o 
   2  -2  14        0.03        1.65      0.97 o 
   3  -2  14        0.12        1.12      2.02 o 
  -4  -1  14       32.39       28.34      1.61 o 
  -3  -1  14        0.17       -0.32      1.01 o 
  -2  -1  14       34.50       31.81      1.64 o 
  -1  -1  14        6.57        9.44      1.21 o 
   0  -1  14        8.39        8.15      1.22 o 
   1  -1  14        1.67        5.05      1.73 o 
   2  -1  14        3.06        4.44      1.62 o 
   3  -1  14       27.34       32.64      5.22 o 
  -4   0  14        4.54        3.97      1.57 o 
  -3   0  14        7.28        8.04      1.22 o 
  -2   0  14       82.64       74.01      2.50 o 
  -1   0  14       39.25       37.33      1.79 o 
   0   0  14       54.93       56.17      4.42 o 
   1   0  14        0.36       -1.16      1.34 o 
   2   0  14       20.88       23.61      2.09 o 
   3   0  14       45.43       45.02      2.85 o 
  -4   1  14        1.14        0.12      1.03 o 
  -3   1  14        0.16       -0.74      0.96 o 
  -2   1  14        3.26        5.11      1.14 o 
  -1   1  14       31.49       28.93      1.63 o 
   0   1  14        9.78       11.89      1.56 o 
   1   1  14       33.93       37.11      1.76 o 
   2   1  14       88.57       88.53      4.22 o 
   3   1  14       65.50       64.91      3.47 o 
  -3   2  14        1.17        1.70      1.09 o 
  -2   2  14       60.68       55.88      2.26 o 
  -1   2  14        0.18        1.66      1.12 o 
   0   2  14        0.02       -0.94      1.44 o 
   1   2  14       28.62       29.92      2.06 o 
   2   2  14       17.95       22.20      2.13 o 
  -3   3  14        5.91        9.11      1.95 o 
  -2   3  14       33.86       35.90      1.89 o 
  -1   3  14        1.71        1.72      1.17 o 
   0   3  14       39.71       41.85      1.90 o 
   1   3  14       12.28       11.37      1.10 o 
  -1  -7  15       12.93       20.66      3.25 o 
   0  -7  15       61.38       64.91      2.43 o 
   1  -7  15       33.10       33.83      1.92 o 
  -2  -6  15        0.01       -0.22      1.34 o 
  -1  -6  15        5.88       12.92      1.62 o 
   0  -6  15       63.70       67.70      2.50 o 
   1  -6  15       57.14       62.46      2.94 o 
   2  -6  15        5.34       10.29      1.42 o 
  -3  -5  15        0.01        2.67      1.23 o 
  -2  -5  15       91.17       93.55      4.37 o 
  -1  -5  15       30.24       28.66      2.38 o 
   0  -5  15        8.46        7.26      1.91 o 
   1  -5  15       20.08       22.76      1.47 o 
   2  -5  15        1.62        3.87      2.65 o 
  -3  -4  15        5.48        5.75      1.30 o 
  -2  -4  15       25.67       27.33      2.24 o 
  -1  -4  15      392.52      419.67     12.50 o 
   0  -4  15       92.07       98.10      4.62 o 
   1  -4  15      254.44      241.38      5.79 o 
   2  -4  15       23.25       22.20      1.47 o 
   3  -4  15        2.54       11.52      1.55 o 
  -4  -3  15        0.27        3.34      1.09 o 
  -3  -3  15       18.70       22.16      1.51 o 
  -2  -3  15       47.97       49.25      3.39 o 
  -1  -3  15       26.08       29.57      2.45 o 
   0  -3  15      234.26      243.04      8.38 o 
   1  -3  15      100.70       94.92      4.55 o 
   2  -3  15        0.47        1.72      0.80 o 
   3  -3  15        0.00        4.55      1.52 o 
  -4  -2  15        1.89        5.53      1.34 o 
  -3  -2  15        5.18        7.32      1.19 o 
  -2  -2  15        2.71        1.87      1.02 o 
  -1  -2  15        2.10        0.57      0.90 o 
   0  -2  15       45.19       48.27      3.10 o 
   1  -2  15       98.37      110.12      4.98 o 
   2  -2  15       24.52       26.97      2.24 o 
   3  -2  15        0.01        0.98      2.38 o 
  -4  -1  15       32.43       30.17      2.02 o 
  -3  -1  15       21.88       19.58      1.31 o 
  -2  -1  15       13.39       13.53      1.17 o 
  -1  -1  15       37.35       33.33      1.71 o 
   0  -1  15        0.54       -1.16      1.44 o 
   1  -1  15        4.48        8.56      1.99 o 
   2  -1  15       69.46       80.55      4.08 o 
   3  -1  15        5.36        6.03      1.70 o 
  -3   0  15       37.93       42.03      1.90 o 
  -2   0  15        0.68        0.48      1.06 o 
  -1   0  15        4.92        5.32      1.22 o 
   0   0  15       18.88       17.10      1.48 o 
   1   0  15       50.88       54.33      3.29 o 
   2   0  15       70.38       67.33      3.68 o 
  -3   1  15        9.94       11.40      1.50 o 
  -2   1  15       48.44       47.03      2.06 o 
  -1   1  15       86.79       84.65      2.84 o 
   0   1  15        1.70        3.72      1.57 o 
   1   1  15        0.50       -2.35      1.66 o 
   2   1  15      141.00      156.49      6.25 o 
  -2   2  15        3.94        4.12      1.26 o 
  -1   2  15       68.17       68.08      2.56 o 
   0   2  15        0.13        0.28      1.12 o 
   1   2  15        2.44        1.16      1.99 o 
   0  -6  16       14.98       17.22      1.88 o 
  -2  -5  16      133.61      144.17      5.92 o 
  -1  -5  16       86.43       80.37      4.15 o 
   0  -5  16      100.79      103.15      4.91 o 
   1  -5  16       29.62       28.23      2.45 o 
  -3  -4  16        3.83        4.89      1.24 o 
  -2  -4  16       90.80       98.78      4.73 o 
  -1  -4  16       35.90       33.65      2.64 o 
   0  -4  16       25.72       31.55      2.56 o 
   1  -4  16       29.05       27.11      2.38 o 
   2  -4  16       38.85       41.26      3.03 o 
  -3  -3  16        2.93        2.17      1.23 o 
  -2  -3  16        5.01        6.18      2.44 o 
  -1  -3  16        3.23        6.06      2.09 o 
   0  -3  16        0.05       -0.69      1.59 o 
   1  -3  16      141.99      162.63      6.57 o 
   2  -3  16       11.70       10.14      1.66 o 
  -3  -2  16       16.38       15.94      1.32 o 
  -2  -2  16        0.13       -0.94      1.05 o 
  -1  -2  16       16.49       15.56      1.99 o 
   0  -2  16        0.76        0.79      1.70 o 
   1  -2  16        3.65        6.10      1.91 o 
   2  -2  16        0.25       -2.20      1.37 o 
  -3  -1  16       13.61       12.78      1.10 o 
  -2  -1  16        5.20        8.44      1.15 o 
  -1  -1  16       30.19       30.70      2.29 o 
   0  -1  16        0.44        0.25      1.77 o 
   1  -1  16        0.02       -0.51      1.44 o 
  -2   0  16        5.45        7.13      1.29 o 
  -1   0  16       11.02       12.74      1.31 o 
   0   0  16        2.03        1.16      1.95 o 
   1   0  16        0.01        1.88      1.84 o 
  -1   1  16        6.54       10.82      1.46 o 
   0   1  16       29.93       30.34      1.78 o 
  -1  -4  17        5.73       13.57      2.53 o 
  -1  -3  17       10.48       11.12      1.80 o 
   0  -3  17        6.00       10.61      2.38 o 
  -1  -2  17       15.57       20.07      2.35 o 
   0  -2  17       28.18       26.28      2.56 o 
                                                 
